# Supplementary material for: 3,3,4,4,5,5-Hexa­fluoro-1,2-bis­[5-(2-fluoro-4′-undecyl­oxybiphenyl-4-yl)-2-methyl-3-thien­yl]cyclo­pentene
Source: Acta Crystallogr Sect E Struct Rep Online. 2008 May 3;64(Pt 6):o962. doi: 10.1107/S1600536808010635 (PMC2961548; doi:10.1107/S1600536808010635)
Supplement: Supplementary file 1 [file e-64-0o962-sup1.cif]

##############################################################################
###                                                                        ###
###        Electronic paper (Acta Crystallographica Section E)             ###
###                                                                        ###
##############################################################################
#                                                                            #
# This CIF contains the data in a paper accepted for publication in Acta     #
# Crystallographica Section E. It conforms to the requirements of Notes      #
# for Authors for Section E, and has been peer reviewed under the auspices   #
# of the IUCr Commission on Journals.                                        #
#                                                                            #
# Full details of the Crystallographic Information File format               #
# are given in the paper "The Crystallographic Information File (CIF):       #
# a New Standard Archive File for Crystallography" by S. R. Hall, F. H.      #
# Allen and I. D. Brown [Acta Cryst. (1991), A47, 655-685].                  #
#                                                                            #
# The current version of the core CIF dictionary is obtainable from          #
# ftp://ftp.iucr.org/pub/cif_core.dic. The current version number is 2.4.    #
#                                                                            #
# Software is freely available for graphical display of the structure(s) in  #
# this CIF.  For information consult the CIF home page http://www.iucr.org/  #
# cif/home.html                                                              #
#                                                                            #
# This file may be used for bona fide research purposes within the           #
# scientific community so long as proper attribution is given to the journal # 
# article from which it was obtained.                                        #
#                                                                            #
##############################################################################
                                             
data_I
_audit_creation_method     SHELXL-97
_chemical_name_systematic
;
3,3,4,4,5,5-hexafluoro-1,2-bis[5-(2-fluoro-4'-undecyloxybiphenyl-4-yl)-2-
methyl-3-thienyl]cyclopentene
;
_chemical_name_common     ?
_chemical_formula_moiety     'C61 H68 F8 O2 S2'
_chemical_formula_sum     'C61 H68 F8 O2 S2'
_chemical_formula_iupac     'C61 H68 F8 O2 S2'
_chemical_formula_weight     1049.27
_chemical_melting_point     372.8
_symmetry_cell_setting     triclinic
_symmetry_space_group_name_H-M     'P -1'
_symmetry_space_group_name_Hall     '-P 1'
loop_
    _symmetry_equiv_pos_as_xyz
    'x, y, z'
    '-x, -y, -z'
_cell_length_a     10.2324(15)
_cell_length_b     10.9626(16)
_cell_length_c     24.468(4)
_cell_angle_alpha     77.083(7)
_cell_angle_beta     85.576(10)
_cell_angle_gamma     89.924(7)
_cell_volume     2666.9(7)
_cell_formula_units_Z     2
_cell_measurement_reflns_used     9287
_cell_measurement_theta_min     2.53
_cell_measurement_theta_max     30.06
_cell_measurement_temperature     100(2)
_exptl_crystal_description     needle
_exptl_crystal_colour     'light blue'
_exptl_crystal_size_max     0.30
_exptl_crystal_size_mid     0.10
_exptl_crystal_size_min     0.06
_exptl_crystal_density_diffrn     1.307
_exptl_crystal_density_meas     ?
_exptl_crystal_density_method     'not measured'
_exptl_crystal_F_000     1108
_exptl_absorpt_coefficient_mu     0.171
_exptl_absorpt_correction_type     multi-scan
_exptl_absorpt_process_details     '(SADABS; Bruker, 2004)'
_exptl_absorpt_correction_T_min     0.9504
_exptl_absorpt_correction_T_max     0.9898
_exptl_special_details
;
;
_diffrn_ambient_temperature     100(2)
_diffrn_radiation_type     MoK\a
_diffrn_radiation_wavelength     0.71073
_diffrn_radiation_source     'fine-focus sealed tube'
_diffrn_radiation_monochromator     graphite
_diffrn_measurement_device_type     'Bruker Kappa APEXII CCD'
_diffrn_measurement_method     '\f and \w'
_diffrn_detector_area_resol_mean     512x512
_diffrn_reflns_number     66708
_diffrn_reflns_av_R_equivalents     0.0298
_diffrn_reflns_av_sigmaI/netI     0.0254
_diffrn_reflns_theta_min     0.86
_diffrn_reflns_theta_max     30.11
_diffrn_reflns_theta_full     30.11
_diffrn_measured_fraction_theta_max     0.994
_diffrn_measured_fraction_theta_full     0.994
_diffrn_reflns_limit_h_min     -14
_diffrn_reflns_limit_h_max     14
_diffrn_reflns_limit_k_min     -15
_diffrn_reflns_limit_k_max     15
_diffrn_reflns_limit_l_min     -34
_diffrn_reflns_limit_l_max     34
_diffrn_standards_number     ?
_diffrn_standards_interval_count     ?
_diffrn_standards_interval_time     ?
_diffrn_standards_decay_%     ?
_refine_special_details
;
 Refinement of F^2^ against ALL reflections.  The weighted R-factor wR and
 goodness of fit S are based on F^2^, conventional R-factors R are based
 on F, with F set to zero for negative F^2^. The threshold expression of
 F^2^ > 2sigma(F^2^) is used only for calculating R-factors(gt) etc. and is
 not relevant to the choice of reflections for refinement.  R-factors based
 on F^2^ are statistically about twice as large as those based on F, and R-
 factors based on ALL data will be even larger.
;
_reflns_number_total     15658
_reflns_number_gt     13169
_reflns_threshold_expression     I>2\s(I)
_refine_ls_structure_factor_coef     Fsqd
_refine_ls_matrix_type     full
_refine_ls_R_factor_all     0.0609
_refine_ls_R_factor_gt     0.0494
_refine_ls_wR_factor_gt     0.1381
_refine_ls_wR_factor_ref     0.1558
_refine_ls_goodness_of_fit_ref     1.050
_refine_ls_restrained_S_all     1.052
_refine_ls_number_reflns     15658
_refine_ls_number_parameters     682
_refine_ls_number_restraints     2
_refine_ls_hydrogen_treatment     constr
_refine_ls_weighting_scheme     calc
_refine_ls_weighting_details
         'calc w=1/[\s^2^(Fo^2^)+(0.0897P)^2^+1.5953P] where P=(Fo^2^+2Fc^2^)/3'
_atom_sites_solution_hydrogens     geom
_atom_sites_solution_primary     direct
_atom_sites_solution_secondary     difmap
_refine_ls_shift/su_max     0.001
_refine_ls_shift/su_mean     0.000
_refine_diff_density_max     2.074
_refine_diff_density_min     -0.757
_refine_ls_extinction_method     none
_refine_ls_extinction_coef     ?
loop_
    _atom_type_symbol
    _atom_type_description
    _atom_type_scat_dispersion_real
    _atom_type_scat_dispersion_imag
    _atom_type_scat_source
    'C' 'C' 0.0033 0.0016
                         'International Tables Vol C Tables 4.2.6.8 and 6.1.1.4'
    'H' 'H' 0.0000 0.0000
                         'International Tables Vol C Tables 4.2.6.8 and 6.1.1.4'
    'O' 'O' 0.0106 0.0060
                         'International Tables Vol C Tables 4.2.6.8 and 6.1.1.4'
    'F' 'F' 0.0171 0.0103
                         'International Tables Vol C Tables 4.2.6.8 and 6.1.1.4'
    'S' 'S' 0.1246 0.1234
                         'International Tables Vol C Tables 4.2.6.8 and 6.1.1.4'
_computing_data_collection     'APEX2 (Bruker, 2004)'
_computing_cell_refinement     'APEX2 (Bruker, 2004)'
_computing_data_reduction     'SAINT (Bruker, 2004)'
_computing_structure_solution     'SHELXS97 (Sheldrick, 2008)'
_computing_structure_refinement     'SHELXL97 (Sheldrick, 2008)'
_computing_molecular_graphics     'SHELXTL (Sheldrick, 2008'
_computing_publication_material     'SHELXTL (Sheldrick, 2008'
loop_
    _atom_site_type_symbol
    _atom_site_label
    _atom_site_fract_x
    _atom_site_fract_y
    _atom_site_fract_z
    _atom_site_U_iso_or_equiv
    _atom_site_adp_type
    _atom_site_calc_flag
    _atom_site_refinement_flags
    _atom_site_occupancy
    _atom_site_disorder_assembly
    _atom_site_disorder_group
    S S1A 0.26666(4) 0.32993(3) 0.130497(14) 0.01950(9) Uani d . 1 . .
    S S1B 0.36216(4) 0.54474(3) -0.097570(15) 0.01946(9) Uani d . 1 . .
    F F1A 0.09780(15) -0.07874(14) -0.02856(6) 0.0572(4) Uani d . 1 . .
    F F2A 0.17004(15) -0.06215(11) 0.06498(5) 0.0484(3) Uani d . 1 . .
    F F3A 0.37487(13) -0.06276(10) 0.03551(5) 0.0424(3) Uani d . 1 . .
    F F1B 0.29892(17) -0.12047(13) -0.05048(6) 0.0576(4) Uani d . 1 . .
    F F2B 0.33540(19) 0.09210(13) -0.11450(6) 0.0696(5) Uani d . 1 . .
    F F3B 0.12612(17) 0.11540(11) -0.10413(6) 0.0586(4) Uani d . 1 . .
    C C1A 0.22190(18) -0.03564(15) -0.03392(7) 0.0274(3) Uani d . 1 . .
    C C2A 0.25788(17) -0.00932(14) 0.02232(7) 0.0245(3) Uani d . 1 . .
    C C3A 0.26556(14) 0.13067(13) 0.01336(6) 0.0180(3) Uani d . 1 . .
    C C4A 0.28225(14) 0.18778(13) 0.06092(6) 0.0179(3) Uani d . 1 . .
    C C5A 0.21719(14) 0.29210(14) 0.07076(6) 0.0189(3) Uani d . 1 . .
    C C6A 0.36934(14) 0.13842(13) 0.10326(6) 0.0185(3) Uani d . 1 . .
    H H6A 0.4202 0.0660 0.1030 0.022 Uiso calc R 1 . .
    C C7A 0.37236(14) 0.20524(13) 0.14403(6) 0.0176(3) Uani d . 1 . .
    C C8A 0.44329(14) 0.17614(14) 0.19500(6) 0.0174(3) Uani d . 1 . .
    C C9A 0.52927(16) 0.07574(17) 0.20384(6) 0.0257(3) Uani d . 1 A .
    H H9A 0.5461 0.0300 0.1754 0.031 Uiso calc R 1 . .
    C C10A 0.59008(15) 0.04217(16) 0.25338(6) 0.0237(3) Uani d D 1 . .
    H H10A 0.6466 -0.0276 0.2582 0.028 Uiso calc PR 0.830(3) A 1
    F F5A 0.6357(6) -0.0878(5) 0.2634(2) 0.0272(16) Uani d PD 0.170(3) A 2
    C C11A 0.57218(14) 0.10607(13) 0.29668(6) 0.0173(3) Uani d . 1 A .
    C C12A 0.48413(16) 0.20477(13) 0.28672(6) 0.0204(3) Uani d . 1 . .
    H H12A 0.4664 0.2498 0.3154 0.024 Uiso calc PR 0.170(3) A 1
    F F4A 0.45068(12) 0.26923(11) 0.32778(5) 0.0257(3) Uani d P 0.830(3) A 2
    C C13A 0.42129(16) 0.24093(13) 0.23775(6) 0.0206(3) Uani d . 1 A .
    H H13A 0.3634 0.3096 0.2333 0.025 Uiso calc R 1 . .
    C C14A 0.64219(14) 0.06645(13) 0.34849(6) 0.0165(2) Uani d . 1 . .
    C C15A 0.76122(14) 0.00391(14) 0.34597(6) 0.0182(3) Uani d . 1 A .
    H H15A 0.7986 -0.0056 0.3104 0.022 Uiso calc R 1 . .
    C C16A 0.82662(14) -0.04480(13) 0.39369(6) 0.0170(3) Uani d . 1 . .
    H H16A 0.9063 -0.0882 0.3907 0.020 Uiso calc R 1 A .
    C C17A 0.77412(13) -0.02928(12) 0.44576(6) 0.0155(2) Uani d . 1 A .
    C C18A 0.65849(14) 0.03770(13) 0.44916(6) 0.0171(3) Uani d . 1 . .
    H H18A 0.6242 0.0512 0.4845 0.021 Uiso calc R 1 A .
    C C19A 0.59345(14) 0.08458(13) 0.40136(6) 0.0172(3) Uani d . 1 A .
    H H19A 0.5148 0.1296 0.4044 0.021 Uiso calc R 1 . .
    O O20A 0.82961(10) -0.07467(10) 0.49529(4) 0.0181(2) Uani d . 1 . .
    C C21A 0.94176(14) -0.15368(13) 0.49318(6) 0.0168(2) Uani d . 1 A .
    H H21A 1.0154 -0.1060 0.4692 0.020 Uiso calc R 1 . .
    H H21B 0.9195 -0.2258 0.4772 0.020 Uiso calc R 1 . .
    C C22A 0.97981(14) -0.19882(13) 0.55275(6) 0.0167(2) Uani d . 1 . .
    H H22A 0.9043 -0.2444 0.5762 0.020 Uiso calc R 1 A .
    H H22B 1.0000 -0.1254 0.5681 0.020 Uiso calc R 1 . .
    C C23A 1.09815(14) -0.28464(13) 0.55689(6) 0.0176(3) Uani d . 1 A .
    H H23A 1.0773 -0.3598 0.5429 0.021 Uiso calc R 1 . .
    H H23B 1.1733 -0.2403 0.5327 0.021 Uiso calc R 1 . .
    C C24A 1.13636(14) -0.32495(13) 0.61733(6) 0.0170(2) Uani d . 1 . .
    H H24A 1.0599 -0.3674 0.6413 0.020 Uiso calc R 1 A .
    H H24B 1.1571 -0.2492 0.6309 0.020 Uiso calc R 1 . .
    C C25A 1.25329(14) -0.41233(14) 0.62483(6) 0.0187(3) Uani d . 1 A .
    H H25A 1.2339 -0.4880 0.6109 0.022 Uiso calc R 1 . .
    H H25B 1.3310 -0.3696 0.6020 0.022 Uiso calc R 1 . .
    C C26A 1.28462(14) -0.45134(14) 0.68623(6) 0.0190(3) Uani d . 1 . .
    H H26A 1.2073 -0.4959 0.7086 0.023 Uiso calc R 1 A .
    H H26B 1.3001 -0.3750 0.7003 0.023 Uiso calc R 1 . .
    C C27A 1.40379(16) -0.53541(16) 0.69600(6) 0.0236(3) Uani d . 1 A .
    H H27A 1.3857 -0.6149 0.6850 0.028 Uiso calc R 1 . .
    H H27B 1.4799 -0.4939 0.6715 0.028 Uiso calc R 1 . .
    C C28A 1.43891(15) -0.56448(16) 0.75704(6) 0.0241(3) Uani d . 1 . .
    H H28A 1.4302 -0.4871 0.7715 0.029 Uiso calc R 1 A .
    H H28B 1.3748 -0.6268 0.7797 0.029 Uiso calc R 1 . .
    C C29A 1.57607(19) -0.6145(2) 0.76576(8) 0.0346(4) Uani d . 1 A .
    H H29A 1.6405 -0.5528 0.7429 0.041 Uiso calc R 1 . .
    H H29B 1.5848 -0.6926 0.7520 0.041 Uiso calc R 1 . .
    C C30A 1.6090(2) -0.6412(2) 0.82714(8) 0.0358(4) Uani d . 1 . .
    H H30A 1.5893 -0.5660 0.8422 0.043 Uiso calc R 1 A .
    H H30B 1.5512 -0.7102 0.8490 0.043 Uiso calc R 1 . .
    C C31A 1.7497(2) -0.6764(2) 0.83619(9) 0.0418(5) Uani d . 1 A .
    H H31A 1.7675 -0.7562 0.8256 0.063 Uiso calc R 1 . .
    H H31B 1.7647 -0.6846 0.8759 0.063 Uiso calc R 1 . .
    H H31C 1.8082 -0.6111 0.8130 0.063 Uiso calc R 1 . .
    C C32A 0.11312(16) 0.36790(16) 0.03948(6) 0.0242(3) Uani d . 1 . .
    H H32A 0.1541 0.4384 0.0116 0.036 Uiso calc R 1 . .
    H H32B 0.0530 0.3997 0.0660 0.036 Uiso calc R 1 . .
    H H32C 0.0642 0.3151 0.0204 0.036 Uiso calc R 1 . .
    C C2B 0.23353(19) 0.09292(15) -0.07575(7) 0.0270(3) Uani d . 1 . .
    C C3B 0.25741(14) 0.18662(13) -0.04149(6) 0.0177(3) Uani d . 1 . .
    C C4B 0.27481(14) 0.31989(13) -0.06856(5) 0.0166(3) Uani d . 1 . .
    C C5B 0.37792(14) 0.39256(13) -0.06085(6) 0.0175(3) Uani d . 1 . .
    C C6B 0.18441(14) 0.38799(13) -0.10536(6) 0.0172(3) Uani d . 1 . .
    H H6B 0.1092 0.3508 -0.1158 0.021 Uiso calc R 1 . .
    C C7B 0.21740(14) 0.51230(13) -0.12398(6) 0.0172(3) Uani d . 1 . .
    C C8B 0.14597(14) 0.61043(13) -0.16030(6) 0.0172(3) Uani d . 1 . .
    C C9B 0.16133(15) 0.73655(14) -0.15960(6) 0.0221(3) Uani d . 1 B .
    H H9B 0.2222 0.7607 -0.1364 0.026 Uiso calc R 1 . .
    C C10B 0.08821(15) 0.82686(14) -0.19256(7) 0.0215(3) Uani d D 1 . .
    H H10B 0.1002 0.9120 -0.1912 0.026 Uiso calc PR 0.790(3) B 1
    F F5B 0.1051(5) 0.9398(4) -0.1872(2) 0.0331(15) Uani d PD 0.210(3) B 2
    C C11B -0.00246(14) 0.79714(13) -0.22761(6) 0.0165(2) Uani d . 1 B .
    C C12B -0.01302(14) 0.67084(13) -0.22799(6) 0.0167(3) Uani d . 1 . .
    H H12B -0.0723 0.6469 -0.2519 0.020 Uiso calc PR 0.210(3) B 1
    F F4B -0.10195(11) 0.63417(10) -0.25907(5) 0.0214(3) Uani d P 0.790(3) B 2
    C C13B 0.05760(14) 0.57843(13) -0.19565(6) 0.0174(3) Uani d . 1 B .
    H H13B 0.0461 0.4935 -0.1974 0.021 Uiso calc R 1 . .
    C C14B -0.08765(13) 0.89257(13) -0.25938(6) 0.0161(2) Uani d . 1 . .
    C C15B -0.15027(14) 0.98035(13) -0.23334(6) 0.0176(3) Uani d . 1 B .
    H H15B -0.1345 0.9813 -0.1957 0.021 Uiso calc R 1 . .
    C C16B -0.23517(14) 1.06622(13) -0.26184(6) 0.0185(3) Uani d . 1 . .
    H H16B -0.2782 1.1244 -0.2434 0.022 Uiso calc R 1 B .
    C C17B -0.25764(14) 1.06759(13) -0.31750(6) 0.0169(3) Uani d . 1 B .
    C C18B -0.19397(14) 0.98259(13) -0.34459(6) 0.0182(3) Uani d . 1 . .
    H H18B -0.2069 0.9841 -0.3828 0.022 Uiso calc R 1 B .
    C C19B -0.11097(14) 0.89513(13) -0.31500(6) 0.0183(3) Uani d . 1 B .
    H H19B -0.0693 0.8358 -0.3332 0.022 Uiso calc R 1 . .
    O O20B -0.34398(11) 1.15515(10) -0.34106(4) 0.0201(2) Uani d . 1 . .
    C C21B -0.36989(14) 1.16370(13) -0.39837(6) 0.0181(3) Uani d . 1 B .
    H H21C -0.3933 1.0802 -0.4042 0.022 Uiso calc R 1 . .
    H H21D -0.2915 1.1962 -0.4237 0.022 Uiso calc R 1 . .
    C C22B -0.48311(14) 1.25237(13) -0.41046(6) 0.0182(3) Uani d . 1 . .
    H H22C -0.4615 1.3320 -0.4003 0.022 Uiso calc R 1 B .
    H H22D -0.5619 1.2155 -0.3864 0.022 Uiso calc R 1 . .
    C C23B -0.51473(14) 1.27997(13) -0.47178(6) 0.0177(3) Uani d . 1 B .
    H H23C -0.5354 1.2004 -0.4823 0.021 Uiso calc R 1 . .
    H H23D -0.4367 1.3184 -0.4959 0.021 Uiso calc R 1 . .
    C C24B -0.63045(14) 1.36794(13) -0.48255(6) 0.0175(3) Uani d . 1 . .
    H H24C -0.7083 1.3286 -0.4586 0.021 Uiso calc R 1 B .
    H H24D -0.6100 1.4465 -0.4711 0.021 Uiso calc R 1 . .
    C C25B -0.66411(14) 1.39987(13) -0.54375(6) 0.0184(3) Uani d . 1 B .
    H H25C -0.6875 1.3217 -0.5549 0.022 Uiso calc R 1 . .
    H H25D -0.5857 1.4371 -0.5679 0.022 Uiso calc R 1 . .
    C C26B -0.77763(14) 1.49103(13) -0.55398(6) 0.0180(3) Uani d . 1 . .
    H H26C -0.8571 1.4519 -0.5312 0.022 Uiso calc R 1 B .
    H H26D -0.7560 1.5673 -0.5410 0.022 Uiso calc R 1 . .
    C C27B -0.80802(14) 1.52863(13) -0.61557(6) 0.0186(3) Uani d . 1 B .
    H H27C -0.8288 1.4522 -0.6286 0.022 Uiso calc R 1 . .
    H H27D -0.7287 1.5683 -0.6383 0.022 Uiso calc R 1 . .
    C C28B -0.92223(14) 1.61898(13) -0.62599(6) 0.0182(3) Uani d . 1 . .
    H H28C -1.0007 1.5813 -0.6019 0.022 Uiso calc R 1 B .
    H H28D -0.8997 1.6975 -0.6149 0.022 Uiso calc R 1 . .
    C C29B -0.95494(15) 1.64984(13) -0.68731(6) 0.0185(3) Uani d . 1 B .
    H H29C -0.9823 1.5718 -0.6975 0.022 Uiso calc R 1 . .
    H H29D -0.8748 1.6823 -0.7114 0.022 Uiso calc R 1 . .
    C C30B -1.06341(15) 1.74599(14) -0.69963(6) 0.0206(3) Uani d . 1 . .
    H H30C -1.1428 1.7152 -0.6746 0.025 Uiso calc R 1 B .
    H H30D -1.0348 1.8254 -0.6910 0.025 Uiso calc R 1 . .
    C C31B -1.09804(17) 1.77157(15) -0.76061(7) 0.0256(3) Uani d . 1 B .
    H H31D -1.0197 1.8015 -0.7856 0.038 Uiso calc R 1 . .
    H H31E -1.1658 1.8354 -0.7665 0.038 Uiso calc R 1 . .
    H H31F -1.1309 1.6942 -0.7689 0.038 Uiso calc R 1 . .
    C C32B 0.49542(15) 0.35625(14) -0.02802(6) 0.0215(3) Uani d . 1 . .
    H H32D 0.4769 0.3679 0.0104 0.032 Uiso calc R 1 . .
    H H32E 0.5708 0.4089 -0.0462 0.032 Uiso calc R 1 . .
    H H32F 0.5153 0.2682 -0.0268 0.032 Uiso calc R 1 . .
loop_
    _atom_site_aniso_label
    _atom_site_aniso_U_11
    _atom_site_aniso_U_22
    _atom_site_aniso_U_33
    _atom_site_aniso_U_12
    _atom_site_aniso_U_13
    _atom_site_aniso_U_23
    S1A 0.02037(17) 0.02434(17) 0.01362(15) 0.00758(13) -0.00211(12)
                                                                    -0.00369(12)
    S1B 0.01891(17) 0.01874(16) 0.01937(16) 0.00367(12) -0.00647(12) 0.00022(12)
    F1A 0.0544(8) 0.0580(8) 0.0514(8) -0.0252(7) -0.0263(7) 0.0115(6)
    F2A 0.0741(9) 0.0307(6) 0.0353(6) -0.0165(6) 0.0131(6) -0.0021(5)
    F3A 0.0556(7) 0.0267(5) 0.0529(7) 0.0245(5) -0.0357(6) -0.0153(5)
    F1B 0.0931(11) 0.0451(7) 0.0451(7) 0.0445(8) -0.0282(7) -0.0250(6)
    F2B 0.1148(14) 0.0413(7) 0.0533(8) -0.0194(8) 0.0472(9) -0.0302(6)
    F3B 0.0945(11) 0.0276(6) 0.0606(8) 0.0042(6) -0.0611(8) -0.0060(5)
    C1A 0.0342(9) 0.0187(7) 0.0315(8) 0.0055(6) -0.0124(7) -0.0070(6)
    C2A 0.0314(8) 0.0183(6) 0.0227(7) 0.0048(6) -0.0072(6) -0.0006(5)
    C3A 0.0196(6) 0.0172(6) 0.0168(6) 0.0059(5) -0.0044(5) -0.0020(5)
    C4A 0.0197(6) 0.0197(6) 0.0124(6) 0.0046(5) -0.0030(5) 0.0006(5)
    C5A 0.0188(6) 0.0237(7) 0.0127(6) 0.0059(5) -0.0021(5) -0.0009(5)
    C6A 0.0201(6) 0.0196(6) 0.0144(6) 0.0052(5) -0.0041(5) 0.0003(5)
    C7A 0.0159(6) 0.0208(6) 0.0139(6) 0.0033(5) -0.0017(5) 0.0008(5)
    C8A 0.0146(6) 0.0217(6) 0.0143(6) 0.0007(5) -0.0019(5) -0.0001(5)
    C9A 0.0257(8) 0.0368(8) 0.0166(6) 0.0147(6) -0.0060(6) -0.0091(6)
    C10A 0.0217(7) 0.0325(8) 0.0180(6) 0.0135(6) -0.0058(5) -0.0062(6)
    F5A 0.034(3) 0.023(3) 0.030(3) 0.018(2) -0.019(2) -0.011(2)
    C11A 0.0148(6) 0.0200(6) 0.0156(6) -0.0008(5) -0.0034(5) -0.0002(5)
    C12A 0.0268(7) 0.0165(6) 0.0192(6) 0.0022(5) -0.0075(5) -0.0048(5)
    F4A 0.0337(7) 0.0251(6) 0.0229(6) 0.0124(5) -0.0112(5) -0.0126(4)
    C13A 0.0258(7) 0.0164(6) 0.0200(6) 0.0033(5) -0.0088(5) -0.0024(5)
    C14A 0.0154(6) 0.0165(6) 0.0167(6) -0.0012(5) -0.0044(5) -0.0005(5)
    C15A 0.0156(6) 0.0236(6) 0.0146(6) 0.0011(5) -0.0024(5) -0.0021(5)
    C16A 0.0148(6) 0.0201(6) 0.0156(6) 0.0022(5) -0.0030(5) -0.0020(5)
    C17A 0.0151(6) 0.0156(6) 0.0150(6) -0.0005(5) -0.0046(5) -0.0007(4)
    C18A 0.0160(6) 0.0180(6) 0.0169(6) 0.0005(5) -0.0017(5) -0.0028(5)
    C19A 0.0147(6) 0.0171(6) 0.0192(6) 0.0007(5) -0.0035(5) -0.0019(5)
    O20A 0.0182(5) 0.0216(5) 0.0140(4) 0.0049(4) -0.0047(4) -0.0016(4)
    C21A 0.0167(6) 0.0174(6) 0.0160(6) 0.0027(5) -0.0041(5) -0.0020(5)
    C22A 0.0169(6) 0.0172(6) 0.0151(6) 0.0009(5) -0.0040(5) -0.0006(5)
    C23A 0.0179(6) 0.0179(6) 0.0166(6) 0.0017(5) -0.0040(5) -0.0023(5)
    C24A 0.0160(6) 0.0187(6) 0.0159(6) 0.0025(5) -0.0037(5) -0.0024(5)
    C25A 0.0178(6) 0.0205(6) 0.0176(6) 0.0043(5) -0.0027(5) -0.0033(5)
    C26A 0.0173(6) 0.0216(6) 0.0175(6) 0.0047(5) -0.0028(5) -0.0030(5)
    C27A 0.0217(7) 0.0314(8) 0.0176(6) 0.0118(6) -0.0048(5) -0.0042(6)
    C28A 0.0187(7) 0.0342(8) 0.0184(6) 0.0087(6) -0.0040(5) -0.0026(6)
    C29A 0.0329(9) 0.0446(10) 0.0266(8) 0.0156(8) -0.0069(7) -0.0072(7)
    C30A 0.0392(10) 0.0419(10) 0.0244(8) 0.0086(8) -0.0034(7) -0.0032(7)
    C31A 0.0403(11) 0.0533(12) 0.0333(10) 0.0103(9) -0.0107(8) -0.0103(9)
    C32A 0.0245(7) 0.0315(8) 0.0166(6) 0.0146(6) -0.0045(5) -0.0046(6)
    C2B 0.0416(9) 0.0225(7) 0.0182(7) 0.0036(6) -0.0067(6) -0.0059(5)
    C3B 0.0199(6) 0.0182(6) 0.0154(6) 0.0059(5) -0.0039(5) -0.0036(5)
    C4B 0.0198(6) 0.0180(6) 0.0118(5) 0.0072(5) -0.0032(5) -0.0025(4)
    C5B 0.0196(6) 0.0186(6) 0.0139(6) 0.0067(5) -0.0031(5) -0.0019(5)
    C6B 0.0184(6) 0.0199(6) 0.0131(5) 0.0053(5) -0.0045(5) -0.0021(5)
    C7B 0.0174(6) 0.0197(6) 0.0139(6) 0.0053(5) -0.0042(5) -0.0017(5)
    C8B 0.0168(6) 0.0194(6) 0.0135(6) 0.0055(5) -0.0027(5) 0.0007(5)
    C9B 0.0220(7) 0.0207(6) 0.0228(7) 0.0021(5) -0.0109(5) -0.0001(5)
    C10B 0.0214(7) 0.0171(6) 0.0245(7) 0.0017(5) -0.0083(5) 0.0007(5)
    F5B 0.035(3) 0.013(2) 0.052(3) 0.0023(17) -0.022(2) -0.0014(19)
    C11B 0.0154(6) 0.0173(6) 0.0147(6) 0.0029(5) -0.0020(5) 0.0015(5)
    C12B 0.0162(6) 0.0201(6) 0.0136(5) 0.0049(5) -0.0037(5) -0.0027(5)
    F4B 0.0238(6) 0.0208(6) 0.0222(6) 0.0055(4) -0.0122(4) -0.0069(4)
    C13B 0.0185(6) 0.0176(6) 0.0157(6) 0.0057(5) -0.0031(5) -0.0025(5)
    C14B 0.0143(6) 0.0162(6) 0.0155(6) 0.0018(5) -0.0026(5) 0.0018(5)
    C15B 0.0193(6) 0.0158(6) 0.0167(6) 0.0010(5) -0.0049(5) -0.0003(5)
    C16B 0.0202(6) 0.0142(6) 0.0209(6) 0.0030(5) -0.0048(5) -0.0022(5)
    C17B 0.0149(6) 0.0143(6) 0.0195(6) 0.0014(5) -0.0050(5) 0.0016(5)
    C18B 0.0165(6) 0.0201(6) 0.0157(6) 0.0033(5) -0.0024(5) 0.0011(5)
    C19B 0.0168(6) 0.0204(6) 0.0156(6) 0.0048(5) -0.0008(5) 0.0004(5)
    O20B 0.0224(5) 0.0175(5) 0.0195(5) 0.0068(4) -0.0081(4) -0.0003(4)
    C21B 0.0175(6) 0.0166(6) 0.0194(6) 0.0020(5) -0.0071(5) -0.0005(5)
    C22B 0.0165(6) 0.0167(6) 0.0200(6) 0.0032(5) -0.0064(5) 0.0007(5)
    C23B 0.0166(6) 0.0153(6) 0.0206(6) 0.0028(5) -0.0065(5) -0.0011(5)
    C24B 0.0158(6) 0.0162(6) 0.0198(6) 0.0029(5) -0.0063(5) -0.0008(5)
    C25B 0.0170(6) 0.0174(6) 0.0204(6) 0.0029(5) -0.0068(5) -0.0014(5)
    C26B 0.0165(6) 0.0171(6) 0.0195(6) 0.0018(5) -0.0061(5) -0.0005(5)
    C27B 0.0177(6) 0.0176(6) 0.0199(6) 0.0029(5) -0.0073(5) -0.0010(5)
    C28B 0.0179(6) 0.0181(6) 0.0181(6) 0.0029(5) -0.0065(5) -0.0014(5)
    C29B 0.0210(7) 0.0153(6) 0.0194(6) 0.0030(5) -0.0077(5) -0.0019(5)
    C30B 0.0219(7) 0.0192(6) 0.0204(6) 0.0047(5) -0.0082(5) -0.0016(5)
    C31B 0.0314(8) 0.0222(7) 0.0237(7) 0.0061(6) -0.0138(6) -0.0022(6)
    C32B 0.0212(7) 0.0218(7) 0.0214(7) 0.0068(5) -0.0080(5) -0.0028(5)
_geom_special_details
;
All e.s.d.'s (except the e.s.d. in the dihedral angle between two l.s.
planes) are estimated using the full covariance matrix. The cell e.s.d.'s
are taken into account individually in the estimation of e.s.d.'s in
distances, angles and torsion angles; correlations between e.s.d.'s in
cell parameters are only used when they are defined by crystal symmetry.
An approximate (isotropic) treatment of cell e.s.d.'s is used for
estimating e.s.d.'s involving l.s. planes.
;
loop_
    _geom_bond_atom_site_label_1
    _geom_bond_atom_site_label_2
    _geom_bond_site_symmetry_2
    _geom_bond_distance
    _geom_bond_publ_flag
    S1A C5A . 1.7176(15) ?
    S1A C7A . 1.7311(14) ?
    S1B C5B . 1.7228(14) ?
    S1B C7B . 1.7292(15) ?
    F1A C1A . 1.342(2) ?
    F2A C2A . 1.349(2) ?
    F3A C2A . 1.3616(19) ?
    F1B C1A . 1.329(2) ?
    F2B C2B . 1.355(2) ?
    F3B C2B . 1.339(2) ?
    C1A C2A . 1.539(2) ?
    C1A C2B . 1.544(2) ?
    C2A C3A . 1.502(2) ?
    C3A C3B . 1.3540(19) ?
    C3A C4A . 1.460(2) ?
    C4A C5A . 1.380(2) ?
    C4A C6A . 1.4320(18) ?
    C5A C32A . 1.4999(19) ?
    C6A C7A . 1.365(2) ?
    C6A H6A . 0.9500 ?
    C7A C8A . 1.4645(19) ?
    C8A C13A . 1.395(2) ?
    C8A C9A . 1.397(2) ?
    C9A C10A . 1.381(2) ?
    C9A H9A . 0.9500 ?
    C10A C11A . 1.396(2) ?
    C10A F5A . 1.473(5) ?
    C10A H10A . 0.9500 ?
    C11A C12A . 1.398(2) ?
    C11A C14A . 1.4840(18) ?
    C12A F4A . 1.3745(18) ?
    C12A C13A . 1.383(2) ?
    C12A H12A . 0.9500 ?
    C13A H13A . 0.9500 ?
    C14A C15A . 1.401(2) ?
    C14A C19A . 1.406(2) ?
    C15A C16A . 1.3918(18) ?
    C15A H15A . 0.9500 ?
    C16A C17A . 1.3898(19) ?
    C16A H16A . 0.9500 ?
    C17A O20A . 1.3691(16) ?
    C17A C18A . 1.3985(19) ?
    C18A C19A . 1.3876(19) ?
    C18A H18A . 0.9500 ?
    C19A H19A . 0.9500 ?
    O20A C21A . 1.4415(17) ?
    C21A C22A . 1.5118(18) ?
    C21A H21A . 0.9900 ?
    C21A H21B . 0.9900 ?
    C22A C23A . 1.5281(19) ?
    C22A H22A . 0.9900 ?
    C22A H22B . 0.9900 ?
    C23A C24A . 1.5270(19) ?
    C23A H23A . 0.9900 ?
    C23A H23B . 0.9900 ?
    C24A C25A . 1.5281(19) ?
    C24A H24A . 0.9900 ?
    C24A H24B . 0.9900 ?
    C25A C26A . 1.526(2) ?
    C25A H25A . 0.9900 ?
    C25A H25B . 0.9900 ?
    C26A C27A . 1.529(2) ?
    C26A H26A . 0.9900 ?
    C26A H26B . 0.9900 ?
    C27A C28A . 1.527(2) ?
    C27A H27A . 0.9900 ?
    C27A H27B . 0.9900 ?
    C28A C29A . 1.519(2) ?
    C28A H28A . 0.9900 ?
    C28A H28B . 0.9900 ?
    C29A C30A . 1.528(3) ?
    C29A H29A . 0.9900 ?
    C29A H29B . 0.9900 ?
    C30A C31A . 1.509(3) ?
    C30A H30A . 0.9900 ?
    C30A H30B . 0.9900 ?
    C31A H31A . 0.9800 ?
    C31A H31B . 0.9800 ?
    C31A H31C . 0.9800 ?
    C32A H32A . 0.9800 ?
    C32A H32B . 0.9800 ?
    C32A H32C . 0.9800 ?
    C2B C3B . 1.495(2) ?
    C3B C4B . 1.4680(19) ?
    C4B C5B . 1.372(2) ?
    C4B C6B . 1.4316(18) ?
    C5B C32B . 1.5014(19) ?
    C6B C7B . 1.371(2) ?
    C6B H6B . 0.9500 ?
    C7B C8B . 1.4669(18) ?
    C8B C13B . 1.395(2) ?
    C8B C9B . 1.396(2) ?
    C9B C10B . 1.3874(19) ?
    C9B H9B . 0.9500 ?
    C10B F5B . 1.287(5) ?
    C10B C11B . 1.397(2) ?
    C10B H10B . 0.9500 ?
    C11B C12B . 1.391(2) ?
    C11B C14B . 1.4822(18) ?
    C12B F4B . 1.3463(18) ?
    C12B C13B . 1.3793(18) ?
    C12B H12B . 0.9500 ?
    C13B H13B . 0.9500 ?
    C14B C19B . 1.3939(19) ?
    C14B C15B . 1.397(2) ?
    C15B C16B . 1.3874(18) ?
    C15B H15B . 0.9500 ?
    C16B C17B . 1.395(2) ?
    C16B H16B . 0.9500 ?
    C17B O20B . 1.3649(16) ?
    C17B C18B . 1.393(2) ?
    C18B C19B . 1.3953(18) ?
    C18B H18B . 0.9500 ?
    C19B H19B . 0.9500 ?
    O20B C21B . 1.4295(17) ?
    C21B C22B . 1.5152(19) ?
    C21B H21C . 0.9900 ?
    C21B H21D . 0.9900 ?
    C22B C23B . 1.523(2) ?
    C22B H22C . 0.9900 ?
    C22B H22D . 0.9900 ?
    C23B C24B . 1.5274(19) ?
    C23B H23C . 0.9900 ?
    C23B H23D . 0.9900 ?
    C24B C25B . 1.5260(19) ?
    C24B H24C . 0.9900 ?
    C24B H24D . 0.9900 ?
    C25B C26B . 1.5299(19) ?
    C25B H25C . 0.9900 ?
    C25B H25D . 0.9900 ?
    C26B C27B . 1.5269(19) ?
    C26B H26C . 0.9900 ?
    C26B H26D . 0.9900 ?
    C27B C28B . 1.5303(19) ?
    C27B H27C . 0.9900 ?
    C27B H27D . 0.9900 ?
    C28B C29B . 1.5256(19) ?
    C28B H28C . 0.9900 ?
    C28B H28D . 0.9900 ?
    C29B C30B . 1.5297(19) ?
    C29B H29C . 0.9900 ?
    C29B H29D . 0.9900 ?
    C30B C31B . 1.525(2) ?
    C30B H30C . 0.9900 ?
    C30B H30D . 0.9900 ?
    C31B H31D . 0.9800 ?
    C31B H31E . 0.9800 ?
    C31B H31F . 0.9800 ?
    C32B H32D . 0.9800 ?
    C32B H32E . 0.9800 ?
    C32B H32F . 0.9800 ?
loop_
    _geom_angle_atom_site_label_1
    _geom_angle_atom_site_label_2
    _geom_angle_atom_site_label_3
    _geom_angle_site_symmetry_1
    _geom_angle_site_symmetry_3
    _geom_angle
    _geom_angle_publ_flag
    C5A S1A C7A . . 93.53(7) ?
    C5B S1B C7B . . 93.16(7) ?
    F1B C1A F1A . . 107.96(16) ?
    F1B C1A C2A . . 112.29(14) ?
    F1A C1A C2A . . 109.58(16) ?
    F1B C1A C2B . . 112.38(16) ?
    F1A C1A C2B . . 109.83(14) ?
    C2A C1A C2B . . 104.78(13) ?
    F2A C2A F3A . . 105.95(14) ?
    F2A C2A C3A . . 112.71(14) ?
    F3A C2A C3A . . 111.58(14) ?
    F2A C2A C1A . . 111.51(15) ?
    F3A C2A C1A . . 109.31(14) ?
    C3A C2A C1A . . 105.84(12) ?
    C3B C3A C4A . . 129.04(13) ?
    C3B C3A C2A . . 111.08(13) ?
    C4A C3A C2A . . 119.87(12) ?
    C5A C4A C6A . . 112.67(13) ?
    C5A C4A C3A . . 125.03(13) ?
    C6A C4A C3A . . 122.30(13) ?
    C4A C5A C32A . . 130.37(14) ?
    C4A C5A S1A . . 110.23(10) ?
    C32A C5A S1A . . 119.35(11) ?
    C7A C6A C4A . . 113.68(13) ?
    C7A C6A H6A . . 123.2 ?
    C4A C6A H6A . . 123.2 ?
    C6A C7A C8A . . 127.79(13) ?
    C6A C7A S1A . . 109.87(10) ?
    C8A C7A S1A . . 122.17(11) ?
    C13A C8A C9A . . 117.77(13) ?
    C13A C8A C7A . . 121.78(13) ?
    C9A C8A C7A . . 120.30(14) ?
    C10A C9A C8A . . 120.85(15) ?
    C10A C9A H9A . . 119.6 ?
    C8A C9A H9A . . 119.6 ?
    C9A C10A C11A . . 122.98(14) ?
    C9A C10A F5A . . 112.0(3) ?
    C11A C10A F5A . . 121.9(3) ?
    C9A C10A H10A . . 118.5 ?
    C11A C10A H10A . . 118.5 ?
    F5A C10A H10A . . 19.0 ?
    C10A C11A C12A . . 114.57(13) ?
    C10A C11A C14A . . 120.29(13) ?
    C12A C11A C14A . . 125.12(14) ?
    F4A C12A C13A . . 115.65(13) ?
    F4A C12A C11A . . 120.24(13) ?
    C13A C12A C11A . . 124.05(14) ?
    F4A C12A H12A . . 3.4 ?
    C13A C12A H12A . . 118.0 ?
    C11A C12A H12A . . 118.0 ?
    C12A C13A C8A . . 119.74(14) ?
    C12A C13A H13A . . 120.1 ?
    C8A C13A H13A . . 120.1 ?
    C15A C14A C19A . . 117.19(12) ?
    C15A C14A C11A . . 119.32(13) ?
    C19A C14A C11A . . 123.46(13) ?
    C16A C15A C14A . . 122.32(13) ?
    C16A C15A H15A . . 118.8 ?
    C14A C15A H15A . . 118.8 ?
    C17A C16A C15A . . 119.33(13) ?
    C17A C16A H16A . . 120.3 ?
    C15A C16A H16A . . 120.3 ?
    O20A C17A C16A . . 124.03(12) ?
    O20A C17A C18A . . 116.43(12) ?
    C16A C17A C18A . . 119.54(12) ?
    C19A C18A C17A . . 120.54(13) ?
    C19A C18A H18A . . 119.7 ?
    C17A C18A H18A . . 119.7 ?
    C18A C19A C14A . . 120.98(13) ?
    C18A C19A H19A . . 119.5 ?
    C14A C19A H19A . . 119.5 ?
    C17A O20A C21A . . 116.96(11) ?
    O20A C21A C22A . . 107.35(11) ?
    O20A C21A H21A . . 110.2 ?
    C22A C21A H21A . . 110.2 ?
    O20A C21A H21B . . 110.2 ?
    C22A C21A H21B . . 110.2 ?
    H21A C21A H21B . . 108.5 ?
    C21A C22A C23A . . 113.06(12) ?
    C21A C22A H22A . . 109.0 ?
    C23A C22A H22A . . 109.0 ?
    C21A C22A H22B . . 109.0 ?
    C23A C22A H22B . . 109.0 ?
    H22A C22A H22B . . 107.8 ?
    C24A C23A C22A . . 111.57(12) ?
    C24A C23A H23A . . 109.3 ?
    C22A C23A H23A . . 109.3 ?
    C24A C23A H23B . . 109.3 ?
    C22A C23A H23B . . 109.3 ?
    H23A C23A H23B . . 108.0 ?
    C23A C24A C25A . . 114.52(12) ?
    C23A C24A H24A . . 108.6 ?
    C25A C24A H24A . . 108.6 ?
    C23A C24A H24B . . 108.6 ?
    C25A C24A H24B . . 108.6 ?
    H24A C24A H24B . . 107.6 ?
    C26A C25A C24A . . 111.95(12) ?
    C26A C25A H25A . . 109.2 ?
    C24A C25A H25A . . 109.2 ?
    C26A C25A H25B . . 109.2 ?
    C24A C25A H25B . . 109.2 ?
    H25A C25A H25B . . 107.9 ?
    C25A C26A C27A . . 114.25(12) ?
    C25A C26A H26A . . 108.7 ?
    C27A C26A H26A . . 108.7 ?
    C25A C26A H26B . . 108.7 ?
    C27A C26A H26B . . 108.7 ?
    H26A C26A H26B . . 107.6 ?
    C28A C27A C26A . . 112.96(13) ?
    C28A C27A H27A . . 109.0 ?
    C26A C27A H27A . . 109.0 ?
    C28A C27A H27B . . 109.0 ?
    C26A C27A H27B . . 109.0 ?
    H27A C27A H27B . . 107.8 ?
    C29A C28A C27A . . 114.62(13) ?
    C29A C28A H28A . . 108.6 ?
    C27A C28A H28A . . 108.6 ?
    C29A C28A H28B . . 108.6 ?
    C27A C28A H28B . . 108.6 ?
    H28A C28A H28B . . 107.6 ?
    C28A C29A C30A . . 113.43(15) ?
    C28A C29A H29A . . 108.9 ?
    C30A C29A H29A . . 108.9 ?
    C28A C29A H29B . . 108.9 ?
    C30A C29A H29B . . 108.9 ?
    H29A C29A H29B . . 107.7 ?
    C31A C30A C29A . . 114.55(17) ?
    C31A C30A H30A . . 108.6 ?
    C29A C30A H30A . . 108.6 ?
    C31A C30A H30B . . 108.6 ?
    C29A C30A H30B . . 108.6 ?
    H30A C30A H30B . . 107.6 ?
    C30A C31A H31A . . 109.5 ?
    C30A C31A H31B . . 109.5 ?
    H31A C31A H31B . . 109.5 ?
    C30A C31A H31C . . 109.5 ?
    H31A C31A H31C . . 109.5 ?
    H31B C31A H31C . . 109.5 ?
    C5A C32A H32A . . 109.5 ?
    C5A C32A H32B . . 109.5 ?
    H32A C32A H32B . . 109.5 ?
    C5A C32A H32C . . 109.5 ?
    H32A C32A H32C . . 109.5 ?
    H32B C32A H32C . . 109.5 ?
    F3B C2B F2B . . 106.49(16) ?
    F3B C2B C3B . . 113.45(14) ?
    F2B C2B C3B . . 110.76(15) ?
    F3B C2B C1A . . 110.70(15) ?
    F2B C2B C1A . . 109.43(15) ?
    C3B C2B C1A . . 106.02(13) ?
    C3A C3B C4B . . 128.12(13) ?
    C3A C3B C2B . . 111.42(13) ?
    C4B C3B C2B . . 120.40(12) ?
    C5B C4B C6B . . 112.97(12) ?
    C5B C4B C3B . . 123.82(12) ?
    C6B C4B C3B . . 123.21(13) ?
    C4B C5B C32B . . 129.58(13) ?
    C4B C5B S1B . . 110.46(10) ?
    C32B C5B S1B . . 119.94(11) ?
    C7B C6B C4B . . 113.19(13) ?
    C7B C6B H6B . . 123.4 ?
    C4B C6B H6B . . 123.4 ?
    C6B C7B C8B . . 128.28(13) ?
    C6B C7B S1B . . 110.20(10) ?
    C8B C7B S1B . . 121.51(11) ?
    C13B C8B C9B . . 118.34(12) ?
    C13B C8B C7B . . 120.01(13) ?
    C9B C8B C7B . . 121.63(13) ?
    C10B C9B C8B . . 120.40(14) ?
    C10B C9B H9B . . 119.8 ?
    C8B C9B H9B . . 119.8 ?
    F5B C10B C9B . . 115.8(2) ?
    F5B C10B C11B . . 121.7(2) ?
    C9B C10B C11B . . 122.41(14) ?
    F5B C10B H10B . . 3.9 ?
    C9B C10B H10B . . 118.8 ?
    C11B C10B H10B . . 118.8 ?
    C12B C11B C10B . . 115.45(12) ?
    C12B C11B C14B . . 122.25(13) ?
    C10B C11B C14B . . 122.19(13) ?
    F4B C12B C13B . . 117.17(13) ?
    F4B C12B C11B . . 118.96(12) ?
    C13B C12B C11B . . 123.77(13) ?
    F4B C12B H12B . . 3.5 ?
    C13B C12B H12B . . 118.1 ?
    C11B C12B H12B . . 118.1 ?
    C12B C13B C8B . . 119.62(13) ?
    C12B C13B H13B . . 120.2 ?
    C8B C13B H13B . . 120.2 ?
    C19B C14B C15B . . 118.22(12) ?
    C19B C14B C11B . . 121.43(13) ?
    C15B C14B C11B . . 120.32(13) ?
    C16B C15B C14B . . 120.78(13) ?
    C16B C15B H15B . . 119.6 ?
    C14B C15B H15B . . 119.6 ?
    C15B C16B C17B . . 120.35(13) ?
    C15B C16B H16B . . 119.8 ?
    C17B C16B H16B . . 119.8 ?
    O20B C17B C18B . . 125.06(13) ?
    O20B C17B C16B . . 115.21(13) ?
    C18B C17B C16B . . 119.73(12) ?
    C17B C18B C19B . . 119.25(13) ?
    C17B C18B H18B . . 120.4 ?
    C19B C18B H18B . . 120.4 ?
    C14B C19B C18B . . 121.65(13) ?
    C14B C19B H19B . . 119.2 ?
    C18B C19B H19B . . 119.2 ?
    C17B O20B C21B . . 118.34(12) ?
    O20B C21B C22B . . 106.99(12) ?
    O20B C21B H21C . . 110.3 ?
    C22B C21B H21C . . 110.3 ?
    O20B C21B H21D . . 110.3 ?
    C22B C21B H21D . . 110.3 ?
    H21C C21B H21D . . 108.6 ?
    C21B C22B C23B . . 113.15(12) ?
    C21B C22B H22C . . 108.9 ?
    C23B C22B H22C . . 108.9 ?
    C21B C22B H22D . . 108.9 ?
    C23B C22B H22D . . 108.9 ?
    H22C C22B H22D . . 107.8 ?
    C22B C23B C24B . . 112.01(12) ?
    C22B C23B H23C . . 109.2 ?
    C24B C23B H23C . . 109.2 ?
    C22B C23B H23D . . 109.2 ?
    C24B C23B H23D . . 109.2 ?
    H23C C23B H23D . . 107.9 ?
    C25B C24B C23B . . 113.76(12) ?
    C25B C24B H24C . . 108.8 ?
    C23B C24B H24C . . 108.8 ?
    C25B C24B H24D . . 108.8 ?
    C23B C24B H24D . . 108.8 ?
    H24C C24B H24D . . 107.7 ?
    C24B C25B C26B . . 112.95(12) ?
    C24B C25B H25C . . 109.0 ?
    C26B C25B H25C . . 109.0 ?
    C24B C25B H25D . . 109.0 ?
    C26B C25B H25D . . 109.0 ?
    H25C C25B H25D . . 107.8 ?
    C27B C26B C25B . . 113.48(12) ?
    C27B C26B H26C . . 108.9 ?
    C25B C26B H26C . . 108.9 ?
    C27B C26B H26D . . 108.9 ?
    C25B C26B H26D . . 108.9 ?
    H26C C26B H26D . . 107.7 ?
    C26B C27B C28B . . 113.71(12) ?
    C26B C27B H27C . . 108.8 ?
    C28B C27B H27C . . 108.8 ?
    C26B C27B H27D . . 108.8 ?
    C28B C27B H27D . . 108.8 ?
    H27C C27B H27D . . 107.7 ?
    C29B C28B C27B . . 112.63(12) ?
    C29B C28B H28C . . 109.1 ?
    C27B C28B H28C . . 109.1 ?
    C29B C28B H28D . . 109.1 ?
    C27B C28B H28D . . 109.1 ?
    H28C C28B H28D . . 107.8 ?
    C28B C29B C30B . . 113.73(12) ?
    C28B C29B H29C . . 108.8 ?
    C30B C29B H29C . . 108.8 ?
    C28B C29B H29D . . 108.8 ?
    C30B C29B H29D . . 108.8 ?
    H29C C29B H29D . . 107.7 ?
    C31B C30B C29B . . 112.79(13) ?
    C31B C30B H30C . . 109.0 ?
    C29B C30B H30C . . 109.0 ?
    C31B C30B H30D . . 109.0 ?
    C29B C30B H30D . . 109.0 ?
    H30C C30B H30D . . 107.8 ?
    C30B C31B H31D . . 109.5 ?
    C30B C31B H31E . . 109.5 ?
    H31D C31B H31E . . 109.5 ?
    C30B C31B H31F . . 109.5 ?
    H31D C31B H31F . . 109.5 ?
    H31E C31B H31F . . 109.5 ?
    C5B C32B H32D . . 109.5 ?
    C5B C32B H32E . . 109.5 ?
    H32D C32B H32E . . 109.5 ?
    C5B C32B H32F . . 109.5 ?
    H32D C32B H32F . . 109.5 ?
    H32E C32B H32F . . 109.5 ?
loop_
    _geom_torsion_atom_site_label_1
    _geom_torsion_atom_site_label_2
    _geom_torsion_atom_site_label_3
    _geom_torsion_atom_site_label_4
    _geom_torsion_site_symmetry_1
    _geom_torsion_site_symmetry_2
    _geom_torsion_site_symmetry_3
    _geom_torsion_site_symmetry_4
    _geom_torsion
    _geom_torsion_publ_flag
    F1B C1A C2A F2A . . . . -105.63(18) ?
    F1A C1A C2A F2A . . . . 14.34(19) ?
    C2B C1A C2A F2A . . . . 132.12(15) ?
    F1B C1A C2A F3A . . . . 11.2(2) ?
    F1A C1A C2A F3A . . . . 131.15(15) ?
    C2B C1A C2A F3A . . . . -111.07(15) ?
    F1B C1A C2A C3A . . . . 131.47(16) ?
    F1A C1A C2A C3A . . . . -108.56(15) ?
    C2B C1A C2A C3A . . . . 9.22(18) ?
    F2A C2A C3A C3B . . . . -130.70(15) ?
    F3A C2A C3A C3B . . . . 110.24(15) ?
    C1A C2A C3A C3B . . . . -8.56(18) ?
    F2A C2A C3A C4A . . . . 50.4(2) ?
    F3A C2A C3A C4A . . . . -68.68(18) ?
    C1A C2A C3A C4A . . . . 172.51(14) ?
    C3B C3A C4A C5A . . . . 43.2(2) ?
    C2A C3A C4A C5A . . . . -138.06(16) ?
    C3B C3A C4A C6A . . . . -137.44(16) ?
    C2A C3A C4A C6A . . . . 41.3(2) ?
    C6A C4A C5A C32A . . . . -176.13(15) ?
    C3A C4A C5A C32A . . . . 3.3(3) ?
    C6A C4A C5A S1A . . . . 1.47(16) ?
    C3A C4A C5A S1A . . . . -179.14(12) ?
    C7A S1A C5A C4A . . . . -1.16(12) ?
    C7A S1A C5A C32A . . . . 176.75(13) ?
    C5A C4A C6A C7A . . . . -1.12(19) ?
    C3A C4A C6A C7A . . . . 179.48(13) ?
    C4A C6A C7A C8A . . . . 175.55(14) ?
    C4A C6A C7A S1A . . . . 0.22(16) ?
    C5A S1A C7A C6A . . . . 0.53(12) ?
    C5A S1A C7A C8A . . . . -175.10(12) ?
    C6A C7A C8A C13A . . . . -169.33(15) ?
    S1A C7A C8A C13A . . . . 5.5(2) ?
    C6A C7A C8A C9A . . . . 6.2(2) ?
    S1A C7A C8A C9A . . . . -178.99(12) ?
    C13A C8A C9A C10A . . . . 0.0(2) ?
    C7A C8A C9A C10A . . . . -175.66(15) ?
    C8A C9A C10A C11A . . . . -1.2(3) ?
    C8A C9A C10A F5A . . . . 159.1(3) ?
    C9A C10A C11A C12A . . . . 2.0(2) ?
    F5A C10A C11A C12A . . . . -156.4(3) ?
    C9A C10A C11A C14A . . . . -178.99(15) ?
    F5A C10A C11A C14A . . . . 22.7(4) ?
    C10A C11A C12A F4A . . . . 175.25(14) ?
    C14A C11A C12A F4A . . . . -3.7(2) ?
    C10A C11A C12A C13A . . . . -1.9(2) ?
    C14A C11A C12A C13A . . . . 179.16(14) ?
    F4A C12A C13A C8A . . . . -176.34(14) ?
    C11A C12A C13A C8A . . . . 0.9(2) ?
    C9A C8A C13A C12A . . . . 0.1(2) ?
    C7A C8A C13A C12A . . . . 175.73(14) ?
    C10A C11A C14A C15A . . . . 26.1(2) ?
    C12A C11A C14A C15A . . . . -154.98(15) ?
    C10A C11A C14A C19A . . . . -151.76(15) ?
    C12A C11A C14A C19A . . . . 27.2(2) ?
    C19A C14A C15A C16A . . . . 3.3(2) ?
    C11A C14A C15A C16A . . . . -174.65(13) ?
    C14A C15A C16A C17A . . . . -1.3(2) ?
    C15A C16A C17A O20A . . . . 179.20(13) ?
    C15A C16A C17A C18A . . . . -1.7(2) ?
    O20A C17A C18A C19A . . . . -178.38(12) ?
    C16A C17A C18A C19A . . . . 2.4(2) ?
    C17A C18A C19A C14A . . . . -0.3(2) ?
    C15A C14A C19A C18A . . . . -2.5(2) ?
    C11A C14A C19A C18A . . . . 175.35(13) ?
    C16A C17A O20A C21A . . . . -6.48(19) ?
    C18A C17A O20A C21A . . . . 174.35(12) ?
    C17A O20A C21A C22A . . . . -176.30(11) ?
    O20A C21A C22A C23A . . . . 179.82(11) ?
    C21A C22A C23A C24A . . . . 178.18(12) ?
    C22A C23A C24A C25A . . . . 179.34(12) ?
    C23A C24A C25A C26A . . . . -178.77(12) ?
    C24A C25A C26A C27A . . . . -178.05(13) ?
    C25A C26A C27A C28A . . . . 175.55(14) ?
    C26A C27A C28A C29A . . . . -163.14(16) ?
    C27A C28A C29A C30A . . . . 179.31(17) ?
    C28A C29A C30A C31A . . . . -173.09(18) ?
    F1B C1A C2B F3B . . . . 107.34(18) ?
    F1A C1A C2B F3B . . . . -12.9(2) ?
    C2A C1A C2B F3B . . . . -130.47(16) ?
    F1B C1A C2B F2B . . . . -9.7(2) ?
    F1A C1A C2B F2B . . . . -129.92(18) ?
    C2A C1A C2B F2B . . . . 112.46(17) ?
    F1B C1A C2B C3B . . . . -129.22(16) ?
    F1A C1A C2B C3B . . . . 110.59(17) ?
    C2A C1A C2B C3B . . . . -7.03(18) ?
    C4A C3A C3B C4B . . . . 5.9(3) ?
    C2A C3A C3B C4B . . . . -172.90(14) ?
    C4A C3A C3B C2B . . . . -177.08(15) ?
    C2A C3A C3B C2B . . . . 4.12(19) ?
    F3B C2B C3B C3A . . . . 123.74(16) ?
    F2B C2B C3B C3A . . . . -116.56(16) ?
    C1A C2B C3B C3A . . . . 2.05(19) ?
    F3B C2B C3B C4B . . . . -59.0(2) ?
    F2B C2B C3B C4B . . . . 60.7(2) ?
    C1A C2B C3B C4B . . . . 179.33(14) ?
    C3A C3B C4B C5B . . . . 47.9(2) ?
    C2B C3B C4B C5B . . . . -128.86(16) ?
    C3A C3B C4B C6B . . . . -131.24(17) ?
    C2B C3B C4B C6B . . . . 52.0(2) ?
    C6B C4B C5B C32B . . . . -176.92(14) ?
    C3B C4B C5B C32B . . . . 3.8(2) ?
    C6B C4B C5B S1B . . . . 1.18(16) ?
    C3B C4B C5B S1B . . . . -178.06(11) ?
    C7B S1B C5B C4B . . . . -0.29(12) ?
    C7B S1B C5B C32B . . . . 178.02(12) ?
    C5B C4B C6B C7B . . . . -1.77(18) ?
    C3B C4B C6B C7B . . . . 177.48(13) ?
    C4B C6B C7B C8B . . . . -177.73(14) ?
    C4B C6B C7B S1B . . . . 1.49(16) ?
    C5B S1B C7B C6B . . . . -0.69(12) ?
    C5B S1B C7B C8B . . . . 178.59(12) ?
    C6B C7B C8B C13B . . . . -22.3(2) ?
    S1B C7B C8B C13B . . . . 158.51(11) ?
    C6B C7B C8B C9B . . . . 156.00(16) ?
    S1B C7B C8B C9B . . . . -23.1(2) ?
    C13B C8B C9B C10B . . . . 1.2(2) ?
    C7B C8B C9B C10B . . . . -177.13(14) ?
    C8B C9B C10B F5B . . . . 177.0(3) ?
    C8B C9B C10B C11B . . . . -0.2(2) ?
    F5B C10B C11B C12B . . . . -178.1(3) ?
    C9B C10B C11B C12B . . . . -1.0(2) ?
    F5B C10B C11B C14B . . . . -1.9(4) ?
    C9B C10B C11B C14B . . . . 175.18(14) ?
    C10B C11B C12B F4B . . . . 177.47(13) ?
    C14B C11B C12B F4B . . . . 1.3(2) ?
    C10B C11B C12B C13B . . . . 1.3(2) ?
    C14B C11B C12B C13B . . . . -174.90(13) ?
    F4B C12B C13B C8B . . . . -176.55(13) ?
    C11B C12B C13B C8B . . . . -0.3(2) ?
    C9B C8B C13B C12B . . . . -1.0(2) ?
    C7B C8B C13B C12B . . . . 177.41(13) ?
    C12B C11B C14B C19B . . . . -46.0(2) ?
    C10B C11B C14B C19B . . . . 138.05(15) ?
    C12B C11B C14B C15B . . . . 131.95(15) ?
    C10B C11B C14B C15B . . . . -44.0(2) ?
    C19B C14B C15B C16B . . . . 1.1(2) ?
    C11B C14B C15B C16B . . . . -176.87(13) ?
    C14B C15B C16B C17B . . . . -1.1(2) ?
    C15B C16B C17B O20B . . . . 179.34(13) ?
    C15B C16B C17B C18B . . . . -0.3(2) ?
    O20B C17B C18B C19B . . . . -178.00(13) ?
    C16B C17B C18B C19B . . . . 1.6(2) ?
    C15B C14B C19B C18B . . . . 0.2(2) ?
    C11B C14B C19B C18B . . . . 178.19(13) ?
    C17B C18B C19B C14B . . . . -1.6(2) ?
    C18B C17B O20B C21B . . . . -1.6(2) ?
    C16B C17B O20B C21B . . . . 178.79(12) ?
    C17B O20B C21B C22B . . . . 171.24(12) ?
    O20B C21B C22B C23B . . . . 175.02(11) ?
    C21B C22B C23B C24B . . . . 179.14(12) ?
    C22B C23B C24B C25B . . . . 179.04(12) ?
    C23B C24B C25B C26B . . . . -178.33(12) ?
    C24B C25B C26B C27B . . . . 177.23(12) ?
    C25B C26B C27B C28B . . . . 179.52(12) ?
    C26B C27B C28B C29B . . . . -177.11(12) ?
    C27B C28B C29B C30B . . . . -176.58(12) ?
    C28B C29B C30B C31B . . . . -177.79(13) ?
data_global
_journal_date_recd_electronic     2008-04-14
_journal_date_accepted     2008-04-17
_journal_name_full     'Acta Crystallographica, Section E'
_journal_year     2008
_journal_volume     64
_journal_issue      6
_journal_page_first     o962
_journal_page_last     o962
_journal_paper_category     QO
_journal_coeditor_code     HK2453
_publ_contact_author_name     'Michel Frigoli'
_publ_contact_author_address
;
Universit\'e de Versailles Saint-Quentin-en-Yvelines
Institut Lavoisier, UMR CNRS 8180
45 Avenue des Etats-Unis
78035 Versailles Cedex, FRANCE
;
_publ_contact_author_email     michel.frigoli@chimie.uvsq.fr
_publ_contact_author_fax     '+33 (0)1 39 25 44 52'
_publ_contact_author_phone     '+33 (0)1 39 25 44 23'
_publ_section_title
;\
3,3,4,4,5,5-hexafluoro-1,2-bis[5-(2-fluoro-4'-undecyloxybiphenyl-4-yl)-2-\
methyl-3-thienyl]cyclopentene
;
loop_
    _publ_author_name
    _publ_author_footnote
    _publ_author_address
    'Frigoli, Michel' .
;
Universit\'e de Versailles Saint-Quentin-en-Yvelines,
Institut Lavoisier, UMR CNRS 8180
45 Avenue des Etats-Unis
78035 Versailles Cedex, France
;
    'Marrot, J\'er\^ome' .
;
Universit\'e de Versailles Saint-Quentin-en-Yvelines,
Institut Lavoisier, UMR CNRS 8180
45 Avenue des Etats-Unis
78035 Versailles Cedex, France
;
    'Mehl, Georg H.' .
;
Department of Chemistry,
University of Hull,
Hull, HU6 7RX, UK
;
    'Larpent, Chantal' .
;
Universit\'e de Versailles Saint-Quentin-en-Yvelines,
Institut Lavoisier, UMR CNRS 8180
45 Avenue des Etats-Unis
78035 Versailles Cedex, France
;
