# Supplementary material for: 3,3,4,4,5,5-Hexa­fluoro-1,2-bis­[5-(2-fluoro-4′-undecyl­oxybiphenyl-4-yl)-2-methyl-3-thien­yl]cyclo­pentene
Source: Acta Crystallogr Sect E Struct Rep Online. 2008 May 3;64(Pt 6):o962. doi: 10.1107/S1600536808010635 (PMC2961548; doi:10.1107/S1600536808010635)
Supplement: Supplementary file 2 [file e-64-0o962-Isup2.hkl]

# 
# h,k,l, Fc-squared, Fo-squared, sigma(Fo-squared) and status flag 
# 
data_I
_shelx_title ' 60 in P-1' 
_shelx_refln_list_code          4 
_shelx_F_calc_maximum      228.46 
_exptl_crystal_F_000      1108.00 
_reflns_d_resolution_high  0.7084 
 
loop_ 
 _symmetry_equiv_pos_as_xyz 
 'x, y, z' 
 '-x, -y, -z' 
 
_cell_length_a    10.2324 
_cell_length_b    10.9626 
_cell_length_c    24.4677 
_cell_angle_alpha  77.083 
_cell_angle_beta   85.576 
_cell_angle_gamma  89.924 
 
_shelx_F_squared_multiplier     1.000 
 
loop_ 
 _refln_index_h 
 _refln_index_k 
 _refln_index_l 
 _refln_F_squared_calc 
 _refln_F_squared_meas 
 _refln_F_squared_sigma 
 _refln_observed_status 
   1   0   0      814.91       -0.33      0.33 o 
   2   0   0     6083.42     6144.27     68.86 o 
   3   0   0      129.57      156.72      2.73 o 
   4   0   0     1666.25     1645.03     22.86 o 
   5   0   0       96.53       81.72      2.40 o 
   6   0   0     1834.21     1795.93     23.53 o 
   7   0   0      841.10      861.76     12.34 o 
   8   0   0     2269.44     2336.50     27.60 o 
   9   0   0       95.93      103.91      4.69 o 
  10   0   0      264.13      238.47      7.96 o 
  11   0   0     1104.07     1028.22     26.83 o 
  12   0   0      134.53      131.99      8.03 o 
  13   0   0      129.49      123.65      8.33 o 
  14   0   0      151.82      148.21      9.44 o 
 -14   1   0      128.58      123.49      8.99 o 
 -13   1   0       41.27       43.83      6.40 o 
 -12   1   0     1193.61     1188.56     26.92 o 
 -11   1   0       53.59       59.42      6.01 o 
 -10   1   0      159.10      168.47      5.70 o 
  -9   1   0      237.22      225.95      6.23 o 
  -8   1   0       16.62       24.01      2.32 o 
  -7   1   0        4.49       11.71      1.56 o 
  -6   1   0      126.01      148.35      4.57 o 
  -5   1   0     1602.55     1963.43     22.89 o 
  -4   1   0       72.92       77.42      2.24 o 
  -3   1   0      529.77      704.74      8.01 o 
  -2   1   0     1843.18     1842.96     33.12 o 
  -1   1   0     3766.45     4072.11    162.55 o 
   0   1   0     6826.92       -0.24      0.24 o 
   1   1   0      968.89      995.74     38.10 o 
   2   1   0     2954.35     3220.20     33.99 o 
   3   1   0      507.31      413.42      5.72 o 
   4   1   0      485.09      601.96     10.29 o 
   5   1   0     1606.12     1639.53     20.80 o 
   6   1   0      466.41      355.82      7.25 o 
   7   1   0       23.87       27.36      1.99 o 
   8   1   0       39.82       20.39      3.18 o 
   9   1   0       15.51        7.35      2.69 o 
  10   1   0       59.28       52.97      5.11 o 
  11   1   0      144.11      133.45      7.32 o 
  12   1   0        0.00       -3.50      5.60 o 
  13   1   0       29.55       37.08      6.14 o 
  14   1   0       68.79       50.83      8.99 o 
 -14   2   0       55.64       74.07      8.00 o 
 -13   2   0       76.42       54.69      8.11 o 
 -12   2   0      164.42      185.57      9.59 o 
 -11   2   0      283.37      235.63      8.75 o 
 -10   2   0      105.67      109.29      7.39 o 
  -9   2   0      150.08      138.47      5.13 o 
  -8   2   0       55.47       51.34      3.28 o 
  -7   2   0      310.51      337.99      5.58 o 
  -6   2   0      147.09      113.94      3.61 o 
  -5   2   0     6040.57     6854.84    130.56 o 
  -4   2   0     2030.60     1904.26     21.99 o 
  -3   2   0        1.41        0.98      0.69 o 
  -2   2   0     1869.58     2167.09     43.86 o 
  -1   2   0      652.04      565.27      7.44 o 
   0   2   0     3975.48     3885.06     47.40 o 
   1   2   0      172.63       79.68      1.38 o 
   2   2   0    42098.54    47747.96    707.84 o 
   3   2   0      384.13      311.88      5.13 o 
   4   2   0     2471.00     2885.91     39.04 o 
   5   2   0     3221.25     3262.24     39.83 o 
   6   2   0       21.30       11.92      1.29 o 
   7   2   0     1683.88     1885.28     33.55 o 
   8   2   0      237.84      208.92      4.14 o 
   9   2   0       14.52       17.99      2.71 o 
  10   2   0       39.37       32.32      4.52 o 
  11   2   0        0.08        6.65      4.09 o 
  12   2   0       66.20       71.92      8.21 o 
  13   2   0      125.74      104.72      9.44 o 
  14   2   0       54.04       48.47     14.79 o 
 -14   3   0        8.54       14.21      6.91 o 
 -13   3   0       41.82       29.82      6.32 o 
 -12   3   0      179.67      209.44     12.99 o 
 -11   3   0        9.78       14.22      3.36 o 
 -10   3   0        1.53       -0.57      2.79 o 
  -9   3   0      557.73      519.02     10.50 o 
  -8   3   0      163.25      139.09      4.94 o 
  -7   3   0      490.61      483.38      8.21 o 
  -6   3   0      741.78      683.62     11.94 o 
  -5   3   0     3519.14     3698.41     62.40 o 
  -4   3   0        3.35       -0.94      0.94 o 
  -3   3   0     7191.19     7343.26    140.80 o 
  -2   3   0     1475.96     1507.38     18.82 o 
  -1   3   0      770.81      779.67     10.12 o 
   0   3   0     3072.94     3154.25     35.43 o 
   1   3   0     6583.20     6513.23     84.83 o 
   2   3   0    12207.07    11892.15    142.97 o 
   3   3   0     1091.83     1372.38     18.83 o 
   4   3   0      786.94      885.86     12.84 o 
   5   3   0     1704.55     1683.05     26.73 o 
   6   3   0        0.10        3.29      1.57 o 
   7   3   0       25.48       23.64      2.29 o 
   8   3   0      157.92      167.66      4.99 o 
   9   3   0        0.04       -1.25      2.65 o 
  10   3   0       35.09       34.50      5.94 o 
  11   3   0      233.57      257.46     12.31 o 
  12   3   0      140.43      143.00      9.85 o 
  13   3   0      177.96      181.26     11.69 o 
  14   3   0      248.61      275.96     14.75 o 
 -13   4   0        6.73       -0.43      5.92 o 
 -12   4   0      112.63      127.18     13.02 o 
 -11   4   0      177.88      194.29      6.93 o 
 -10   4   0      286.82      292.45      8.10 o 
  -9   4   0      211.12      230.61      6.82 o 
  -8   4   0      223.49      233.60      7.45 o 
  -7   4   0       28.29       26.08      3.17 o 
  -6   4   0      264.68      244.26      5.21 o 
  -5   4   0      810.14      916.61     11.70 o 
  -4   4   0     5667.75     6583.03     80.62 o 
  -3   4   0    13489.49    16512.91    216.38 o 
  -2   4   0      147.09      306.61      5.58 o 
  -1   4   0      176.59      285.50      3.75 o 
   0   4   0     4269.36     4240.23     59.26 o 
   1   4   0      412.46      458.03      6.91 o 
   2   4   0      862.45     1097.50     12.76 o 
   3   4   0        2.64        1.28      1.01 o 
   4   4   0      679.13      698.44      8.63 o 
   5   4   0     3372.31     3617.31     44.15 o 
   6   4   0      106.94      100.74      3.36 o 
   7   4   0      329.96      369.80      8.67 o 
   8   4   0       26.79       15.35      2.90 o 
   9   4   0       31.98       40.32      3.62 o 
  10   4   0      450.58      425.40     11.79 o 
  11   4   0      116.95       95.86     13.05 o 
  12   4   0       99.91      130.73      9.22 o 
  13   4   0      213.10      213.11     12.70 o 
 -13   5   0       41.65       43.51      7.24 o 
 -12   5   0      256.76      298.78     10.24 o 
 -11   5   0       50.49       56.75      5.10 o 
 -10   5   0      340.63      338.63      8.89 o 
  -9   5   0     1067.36     1080.00     18.34 o 
  -8   5   0        1.28       -0.76      3.91 o 
  -7   5   0      761.93      834.16     16.20 o 
  -6   5   0       14.70        8.33      1.91 o 
  -5   5   0      293.88      252.37      5.07 o 
  -4   5   0      616.05      553.99      9.25 o 
  -3   5   0     1437.24     1601.26     22.70 o 
  -2   5   0     1754.33     1903.27     23.91 o 
  -1   5   0     3403.77     3593.27     37.59 o 
   0   5   0      933.69      928.61     11.09 o 
   1   5   0     4755.88     5298.44     71.58 o 
   2   5   0      213.09      120.45      2.95 o 
   3   5   0        5.86       15.69      1.26 o 
   4   5   0      788.92      793.02     10.68 o 
   5   5   0      205.07      222.63      4.32 o 
   6   5   0      219.26      227.44      4.59 o 
   7   5   0      761.14      761.11     13.99 o 
   8   5   0       52.63       59.42      3.69 o 
   9   5   0      369.36      388.23      9.35 o 
  10   5   0      728.81      663.18     18.45 o 
  11   5   0       36.79       18.86      5.33 o 
  12   5   0      391.65      421.76     16.20 o 
  13   5   0       17.88       -3.48      7.54 o 
 -13   6   0      119.13      109.48      9.10 o 
 -12   6   0      100.06       92.57      6.99 o 
 -11   6   0      282.65      245.85      7.27 o 
 -10   6   0      177.20      165.01      5.79 o 
  -9   6   0        2.07        8.59      3.32 o 
  -8   6   0      216.71      166.03      5.98 o 
  -7   6   0      373.45      369.57      9.49 o 
  -6   6   0       23.29       26.79      2.83 o 
  -5   6   0      973.67      947.94     12.29 o 
  -4   6   0     3312.77     3195.16     36.49 o 
  -3   6   0      269.43      341.19      5.45 o 
  -2   6   0     1958.51     2139.61     24.57 o 
  -1   6   0      734.74      782.94      9.73 o 
   0   6   0      319.74      324.47      6.34 o 
   1   6   0       59.74       84.99      2.66 o 
   2   6   0      688.77      753.86     11.23 o 
   3   6   0      592.48      614.80     10.68 o 
   4   6   0     1787.63     2061.10     25.80 o 
   5   6   0      773.21      754.31      9.52 o 
   6   6   0      211.23      171.35      4.68 o 
   7   6   0       29.28       45.79      3.60 o 
   8   6   0      340.69      340.31      8.33 o 
   9   6   0       39.11       46.45      5.28 o 
  10   6   0       35.52       40.05      9.30 o 
  11   6   0       53.38       38.29      8.70 o 
  12   6   0      651.20      615.58     27.85 o 
  13   6   0        1.40       12.76      8.70 o 
 -12   7   0      109.42      119.15      6.77 o 
 -11   7   0       39.55       31.09      4.07 o 
 -10   7   0      370.88      315.20      8.16 o 
  -9   7   0        0.62        4.25      2.94 o 
  -8   7   0      600.89      741.73     12.55 o 
  -7   7   0      162.72      186.39      6.12 o 
  -6   7   0      751.16      648.81     10.44 o 
  -5   7   0      981.64      966.08     13.99 o 
  -4   7   0       33.99       20.97      2.08 o 
  -3   7   0      994.22     1109.13     12.89 o 
  -2   7   0        1.68        3.05      1.26 o 
  -1   7   0      889.94      873.73     10.89 o 
   0   7   0     1734.48     1728.53     24.05 o 
   1   7   0      108.24       90.09      2.85 o 
   2   7   0      317.12      319.76      5.97 o 
   3   7   0     1570.18     1432.52     20.29 o 
   4   7   0      531.56      621.52     13.06 o 
   5   7   0     2321.21     2363.65     29.17 o 
   6   7   0      502.89      420.73      7.84 o 
   7   7   0       80.20       74.58      3.92 o 
   8   7   0     1907.12     1938.53     36.61 o 
   9   7   0        6.28        3.19      3.65 o 
  10   7   0      202.51      211.30     10.57 o 
  11   7   0        1.85       -0.58      6.96 o 
  12   7   0        2.18       -5.22      6.96 o 
 -12   8   0       60.45       69.07      6.16 o 
 -11   8   0      213.48      246.53      7.97 o 
 -10   8   0      145.72      192.00      6.56 o 
  -9   8   0       80.12       77.22      4.63 o 
  -8   8   0      414.38      420.33      8.90 o 
  -7   8   0      239.59      227.81      6.81 o 
  -6   8   0      182.02      230.88      5.71 o 
  -5   8   0      369.21      399.08     11.73 o 
  -4   8   0     1333.12     1169.05     14.90 o 
  -3   8   0      805.86      837.65     10.31 o 
  -2   8   0       10.94        9.33      1.76 o 
  -1   8   0        0.70        4.22      1.24 o 
   0   8   0      289.64      300.23      6.06 o 
   1   8   0      486.46      506.24      8.56 o 
   2   8   0      468.18      413.48      7.47 o 
   3   8   0      688.78      587.35     10.90 o 
   4   8   0      137.49      115.25      5.03 o 
   5   8   0       19.46       15.97      2.85 o 
   6   8   0      380.72      387.22      8.55 o 
   7   8   0      882.32      828.02     15.27 o 
   8   8   0      133.47      131.53      6.29 o 
   9   8   0       60.75       53.21     11.60 o 
  10   8   0       78.52       87.06      7.83 o 
  11   8   0      300.55      344.05     18.57 o 
  12   8   0       21.46       22.05      8.12 o 
 -11   9   0       19.86       26.59      4.74 o 
 -10   9   0       14.89        6.55      3.89 o 
  -9   9   0      174.04      168.65      6.27 o 
  -8   9   0      222.39      213.01      6.58 o 
  -7   9   0       97.84      114.88      5.29 o 
  -6   9   0      301.75      371.98      7.64 o 
  -5   9   0       96.65       94.88      3.42 o 
  -4   9   0      194.24      188.02      4.50 o 
  -3   9   0     1936.76     1901.89     22.93 o 
  -2   9   0      271.25      260.86      4.98 o 
  -1   9   0        8.52        1.11      2.25 o 
   0   9   0        9.59       14.88      1.95 o 
   1   9   0      133.09      137.80      6.36 o 
   2   9   0      832.37      818.36     14.43 o 
   3   9   0        0.08        0.14      2.31 o 
   4   9   0      391.04      421.80     10.31 o 
   5   9   0      294.63      327.38      7.84 o 
   6   9   0       21.47       20.37      3.10 o 
   7   9   0     1398.63     1283.72     22.07 o 
   8   9   0      163.95      207.54      6.98 o 
   9   9   0       31.88       22.93      5.57 o 
  10   9   0        0.76        0.26      5.45 o 
  11   9   0       46.63       52.16      7.29 o 
 -10  10   0        1.66        3.07      4.27 o 
  -9  10   0      447.29      405.47     15.54 o 
  -8  10   0        0.01        1.56      3.61 o 
  -7  10   0        0.73       -1.60      2.68 o 
  -6  10   0        7.35        2.22      2.89 o 
  -5  10   0       31.78       23.28      2.61 o 
  -4  10   0      618.92      569.42     10.32 o 
  -3  10   0      101.61      101.35      4.00 o 
  -2  10   0        9.76        7.04      2.19 o 
  -1  10   0     1636.86     1587.94     22.70 o 
   0  10   0       85.91       92.38      4.68 o 
   1  10   0       55.12       75.49      3.89 o 
   2  10   0      164.20      103.78      4.42 o 
   3  10   0      202.17      242.97      7.59 o 
   4  10   0      178.29      169.11      6.52 o 
   5  10   0        4.38        6.95      5.86 o 
   6  10   0       93.45      104.29      4.85 o 
   7  10   0      498.45      490.69     11.17 o 
   8  10   0        4.43       -0.31      3.91 o 
   9  10   0      210.06      248.38     11.98 o 
  10  10   0      381.93      386.16     15.05 o 
  -9  11   0      403.33      343.71      9.58 o 
  -8  11   0      135.20      148.13      6.46 o 
  -7  11   0      222.30      220.61      7.20 o 
  -6  11   0      296.78      288.01      7.80 o 
  -5  11   0      444.56      439.13     11.71 o 
  -4  11   0      235.67      239.20      6.40 o 
  -3  11   0       14.31       32.06      3.08 o 
  -2  11   0      410.53      411.10      9.66 o 
  -1  11   0       92.87       73.52      3.46 o 
   0  11   0      318.19      316.48      6.88 o 
   1  11   0      897.58      868.29     15.71 o 
   2  11   0      241.76      233.58      6.75 o 
   3  11   0       54.91       47.28      4.86 o 
   4  11   0      177.83      175.86      7.00 o 
   5  11   0       65.15       92.77      4.78 o 
   6  11   0      110.11      126.95     16.30 o 
   7  11   0       19.03       22.00      4.69 o 
   8  11   0      137.06      130.12      7.39 o 
   9  11   0      179.98      175.76     10.72 o 
  -8  12   0      309.48      321.50      9.23 o 
  -7  12   0       21.45       15.70      4.87 o 
  -6  12   0      517.42      532.69     11.39 o 
  -5  12   0       18.36       11.33      3.10 o 
  -4  12   0      154.20      149.32      5.99 o 
  -3  12   0        7.11        1.57      2.63 o 
  -2  12   0        2.89        2.78      2.57 o 
  -1  12   0      299.77      311.94      7.24 o 
   0  12   0        0.02       -2.28      2.28 o 
   1  12   0       71.07       65.57      4.93 o 
   2  12   0      251.51      232.31      6.45 o 
   3  12   0        6.08        9.53      3.66 o 
   4  12   0      670.12      644.59     19.42 o 
   5  12   0       12.00       13.44      4.29 o 
   6  12   0       57.06       54.94     11.85 o 
   7  12   0       92.88       74.88      6.44 o 
   8  12   0       15.19       18.82      7.54 o 
  -7  13   0      234.94      244.54      9.11 o 
  -6  13   0       19.38       17.79      5.13 o 
  -5  13   0      184.57      170.92      7.22 o 
  -4  13   0      151.77      136.44      5.72 o 
  -3  13   0        0.32       -0.20      2.80 o 
  -2  13   0      236.59      240.59      6.47 o 
  -1  13   0       30.19       24.31      3.19 o 
   0  13   0       14.79       10.30      2.83 o 
   1  13   0      463.68      496.83      9.16 o 
   2  13   0       23.59       12.56      3.23 o 
   3  13   0      213.82      206.01      8.15 o 
   4  13   0      830.81      807.77     18.55 o 
   5  13   0        7.80        8.11      4.42 o 
   6  13   0        0.60        4.69      4.93 o 
   7  13   0       27.77       26.62      5.58 o 
  -5  14   0        2.96        3.90      4.07 o 
  -4  14   0        2.24        3.32      3.49 o 
  -3  14   0        1.59        0.61      3.19 o 
  -2  14   0      622.00      641.54     11.64 o 
  -1  14   0        0.01       -1.71      3.07 o 
   0  14   0      111.81      126.34      6.01 o 
   1  14   0        3.32       -0.45      3.07 o 
   2  14   0       78.62       89.29      5.76 o 
   3  14   0        3.96       -1.17      4.25 o 
   4  14   0      272.65      281.51     26.01 o 
   5  14   0        9.97       14.68      5.06 o 
  -1  15   0       20.79       16.47      4.20 o 
   0  15   0      164.58      201.61      7.92 o 
   1  15   0        9.97        8.12      7.54 o 
  -4 -14   1        8.90       14.49      4.88 o 
  -3 -14   1      198.22      165.24      6.57 o 
  -2 -14   1        0.00       -4.10      4.10 o 
  -1 -14   1      150.30      139.55      6.10 o 
   0 -14   1      203.16      225.89      8.26 o 
   1 -14   1      103.56       90.00      4.58 o 
   2 -14   1       80.19       89.93      4.74 o 
   3 -14   1       45.09       37.68      3.92 o 
   4 -14   1      172.02      185.91      6.95 o 
   5 -14   1       42.16       49.93      4.84 o 
  -6 -13   1        0.31        1.40      6.21 o 
  -5 -13   1       91.07      104.54      6.67 o 
  -4 -13   1        0.01        5.63      6.47 o 
  -3 -13   1      225.67      212.08      8.55 o 
  -2 -13   1      121.41      143.68      7.96 o 
  -1 -13   1       16.54       16.56      2.96 o 
   0 -13   1       94.83       96.42      4.29 o 
   1 -13   1       50.07       59.71      4.84 o 
   2 -13   1      228.95      229.25      6.33 o 
   3 -13   1        1.48       -2.29      2.79 o 
   4 -13   1        4.16        3.56      3.09 o 
   5 -13   1        3.97        4.85      4.26 o 
   6 -13   1       61.84       53.03      4.85 o 
   7 -13   1       38.68       27.80      5.78 o 
  -8 -12   1       17.55       13.98      5.11 o 
  -7 -12   1       20.98       15.13      4.92 o 
  -6 -12   1       22.44       14.70      6.47 o 
  -5 -12   1      205.88      204.07      8.15 o 
  -4 -12   1        1.41        3.44      3.40 o 
  -3 -12   1      215.82      226.77      8.09 o 
  -2 -12   1      427.32      362.10      8.98 o 
  -1 -12   1      380.50      361.20      7.23 o 
   0 -12   1       92.64       83.47      3.71 o 
   1 -12   1        3.68        6.84      2.59 o 
   2 -12   1      457.97      449.42      8.59 o 
   3 -12   1        2.18        3.78      2.63 o 
   4 -12   1      146.10      146.65      5.46 o 
   5 -12   1       40.84       35.08      3.63 o 
   6 -12   1      177.52      175.11      6.61 o 
   7 -12   1      117.31      121.94      7.16 o 
   8 -12   1      278.43      310.20      9.19 o 
  -9 -11   1      314.03      306.61     13.52 o 
  -8 -11   1        5.18        3.30      4.66 o 
  -7 -11   1      105.81      126.25     13.89 o 
  -6 -11   1       31.34       24.02      3.67 o 
  -5 -11   1       46.10       53.00      5.25 o 
  -4 -11   1       50.86       45.68      4.25 o 
  -3 -11   1        4.95        2.90      3.10 o 
  -2 -11   1        0.39       -1.66      2.91 o 
  -1 -11   1       20.17       11.69      2.41 o 
   0 -11   1      204.24      192.78      6.89 o 
   1 -11   1       33.89       31.04      4.09 o 
   2 -11   1       66.14       66.95      3.65 o 
   3 -11   1       61.61       73.37      3.88 o 
   4 -11   1       21.47       43.24      3.90 o 
   5 -11   1      179.11      149.29      5.41 o 
   6 -11   1      815.48      783.99     14.27 o 
   7 -11   1      403.38      381.39      9.40 o 
   8 -11   1      159.28      157.58      6.48 o 
   9 -11   1      242.04      251.89      8.37 o 
 -10 -10   1       33.66       16.03      6.09 o 
  -9 -10   1      723.34      710.13     32.49 o 
  -8 -10   1      121.34      110.61      6.43 o 
  -7 -10   1       18.24       22.54      4.10 o 
  -6 -10   1       37.76       24.84      3.77 o 
  -5 -10   1       32.01       33.57      3.51 o 
  -4 -10   1      303.50      264.83      9.10 o 
  -3 -10   1      103.47       86.58      4.09 o 
  -2 -10   1      228.55      203.00      6.04 o 
  -1 -10   1       37.95       28.90      3.35 o 
   0 -10   1      254.42      228.46      5.49 o 
   1 -10   1      294.59      268.61      6.06 o 
   2 -10   1      546.23      501.67      9.16 o 
   3 -10   1       52.09       42.89      3.01 o 
   4 -10   1      105.10      127.24      6.78 o 
   5 -10   1      113.67      107.57      5.42 o 
   6 -10   1       78.12       76.53      5.32 o 
   7 -10   1        1.61        4.03      2.89 o 
   8 -10   1       52.49       71.83      4.24 o 
   9 -10   1        1.54       -0.90      3.80 o 
  10 -10   1       79.13       69.45      6.40 o 
 -11  -9   1      145.50      186.24     13.34 o 
 -10  -9   1      403.76      418.14     18.57 o 
  -9  -9   1        6.58       13.61     10.15 o 
  -8  -9   1      372.29      369.59      9.29 o 
  -7  -9   1      437.62      462.01     10.30 o 
  -6  -9   1      128.33      121.01      4.99 o 
  -5  -9   1        0.77        5.70      2.50 o 
  -4  -9   1       16.94        9.57      2.47 o 
  -3  -9   1       20.89       27.16      3.01 o 
  -2  -9   1      571.38      520.69     10.21 o 
  -1  -9   1        0.12        0.83      2.11 o 
   0  -9   1      388.20      330.48      6.51 o 
   1  -9   1     1247.49     1154.57     17.01 o 
   2  -9   1     1573.12     1539.28     18.69 o 
   3  -9   1     1515.01     1400.37     17.94 o 
   4  -9   1        0.54        2.04      1.99 o 
   5  -9   1      689.85      653.49     10.52 o 
   6  -9   1      188.39      123.77      4.62 o 
   7  -9   1      229.37      195.47      6.10 o 
   8  -9   1        4.49        2.40      3.07 o 
   9  -9   1        0.73        6.55      3.45 o 
  10  -9   1       45.46       61.92      4.80 o 
  11  -9   1      105.35      117.88      7.47 o 
 -11  -8   1      201.82      239.04     15.08 o 
 -10  -8   1       13.20       -5.93      8.70 o 
  -9  -8   1      240.88      278.60      9.53 o 
  -8  -8   1       71.03       62.27      4.72 o 
  -7  -8   1      345.81      349.19      8.44 o 
  -6  -8   1       21.11       20.95      2.79 o 
  -5  -8   1      206.39      175.73      5.36 o 
  -4  -8   1       53.31       50.66      3.04 o 
  -3  -8   1       25.98       10.15      2.57 o 
  -2  -8   1       27.51       13.45      2.18 o 
  -1  -8   1      272.48      304.34      6.06 o 
   0  -8   1      428.72      452.86      7.97 o 
   1  -8   1      251.12      268.40      5.11 o 
   2  -8   1      134.85      148.42      3.78 o 
   3  -8   1     2194.98     2161.03     23.71 o 
   4  -8   1       15.24        6.71      1.91 o 
   5  -8   1      185.67      197.00      4.92 o 
   6  -8   1      618.19      567.84      9.76 o 
   7  -8   1      162.53      184.90      5.72 o 
   8  -8   1      379.13      398.06      8.87 o 
   9  -8   1      160.72      189.74      6.32 o 
  10  -8   1        1.34        1.05      3.40 o 
  11  -8   1      427.50      461.39     12.78 o 
  12  -8   1       64.75       55.91      5.82 o 
 -12  -7   1      146.10      129.96     12.18 o 
 -11  -7   1      309.70      301.12     17.41 o 
 -10  -7   1       10.45        5.13      5.02 o 
  -9  -7   1      155.77      157.11      7.11 o 
  -8  -7   1      130.12      165.20      6.77 o 
  -7  -7   1       46.68       58.01      3.63 o 
  -6  -7   1     1179.84     1123.04     16.85 o 
  -5  -7   1      105.89       90.29      3.20 o 
  -4  -7   1      346.21      383.51      6.54 o 
  -3  -7   1     1490.03     1580.24     28.60 o 
  -2  -7   1      287.13      306.72      5.81 o 
  -1  -7   1        0.05        0.94      1.53 o 
   0  -7   1       39.15       45.41      2.19 o 
   1  -7   1      249.44      277.36      5.51 o 
   2  -7   1       52.28       61.42      2.03 o 
   3  -7   1        5.95        2.74      1.29 o 
   4  -7   1     1328.30     1277.29     17.16 o 
   5  -7   1     1634.56     1621.45     21.79 o 
   6  -7   1      567.74      639.28     10.40 o 
   7  -7   1       28.81       30.38      3.03 o 
   8  -7   1      834.50      785.40     13.04 o 
   9  -7   1       22.45       39.74      3.67 o 
  10  -7   1      104.91       98.38      4.93 o 
  11  -7   1       10.40        9.42      3.59 o 
  12  -7   1       11.76        4.16      4.44 o 
 -13  -6   1       93.36       68.46     11.02 o 
 -12  -6   1      450.17      399.17     21.47 o 
 -11  -6   1        3.80       13.34      7.54 o 
 -10  -6   1        6.43        4.49      3.79 o 
  -9  -6   1       19.13       11.47      3.26 o 
  -8  -6   1      714.39      734.39     13.99 o 
  -7  -6   1     1200.43     1217.10     21.06 o 
  -6  -6   1        5.33       14.08      2.31 o 
  -5  -6   1      430.78      439.38      7.97 o 
  -4  -6   1      746.61      745.24     11.04 o 
  -3  -6   1       74.32       59.22      4.93 o 
  -2  -6   1      587.60      690.80     10.50 o 
  -1  -6   1     1178.97     1119.65     15.92 o 
   0  -6   1        6.06       -1.01      1.01 o 
   1  -6   1     4557.31     5076.24     56.28 o 
   2  -6   1      219.87      146.23      3.32 o 
   3  -6   1      137.48      184.25      3.71 o 
   4  -6   1     1944.77     1815.31     23.60 o 
   5  -6   1      473.83      389.52      5.81 o 
   6  -6   1      223.20      267.14      7.82 o 
   7  -6   1      682.72      738.18     13.12 o 
   8  -6   1       11.68        5.96      2.63 o 
   9  -6   1      208.19      208.66      6.20 o 
  10  -6   1      148.84      167.65      8.52 o 
  11  -6   1       24.76       19.38      3.69 o 
  12  -6   1       80.02       77.32      5.89 o 
  13  -6   1      138.77      134.77      9.75 o 
 -13  -5   1      115.67      114.30     12.76 o 
 -12  -5   1        1.01       -4.35      5.33 o 
 -11  -5   1        5.71       13.63      5.33 o 
 -10  -5   1       87.68       77.35      5.46 o 
  -9  -5   1        5.58       -0.49      2.74 o 
  -8  -5   1        8.74        5.06      2.65 o 
  -7  -5   1       39.79       31.48      2.97 o 
  -6  -5   1      225.89      226.63      4.58 o 
  -5  -5   1       60.73      103.48      3.16 o 
  -4  -5   1     2709.32     2790.32     31.34 o 
  -3  -5   1      598.32      575.94      9.82 o 
  -2  -5   1      388.17      313.75      5.31 o 
  -1  -5   1      759.54      840.20     12.10 o 
   0  -5   1      192.18      212.94      5.92 o 
   1  -5   1    11302.92    12049.20    124.58 o 
   2  -5   1     2585.41     2670.25     28.14 o 
   3  -5   1     4021.68     3818.51     41.25 o 
   4  -5   1       89.19      101.74      2.54 o 
   5  -5   1     3230.04     3152.54     39.49 o 
   6  -5   1      148.72      155.27      4.12 o 
   7  -5   1       40.20       21.32      2.82 o 
   8  -5   1       76.16       74.14      4.00 o 
   9  -5   1      611.77      514.19     10.88 o 
  10  -5   1      141.55      168.15      5.66 o 
  11  -5   1      118.73      122.65      5.16 o 
  12  -5   1      225.39      259.28     10.68 o 
  13  -5   1       85.94       97.87      8.48 o 
 -13  -4   1        8.42       10.95     10.44 o 
 -12  -4   1       35.90       47.12     15.08 o 
 -11  -4   1       28.55       23.51      8.99 o 
 -10  -4   1      134.28      134.73      8.62 o 
  -9  -4   1        0.63        0.96      2.90 o 
  -8  -4   1        0.33       -0.61      2.45 o 
  -7  -4   1     1396.06     1313.71     21.94 o 
  -6  -4   1      529.43      552.29      9.45 o 
  -5  -4   1        1.30       17.31      1.92 o 
  -4  -4   1    10836.00    12790.50    152.72 o 
  -3  -4   1       51.71       24.88      2.20 o 
  -2  -4   1     1978.22     1698.54     22.77 o 
  -1  -4   1       26.70       18.23      2.06 o 
   0  -4   1     4882.34     5370.67     64.40 o 
   1  -4   1       14.55       12.14      0.89 o 
   2  -4   1      367.83      476.48      6.36 o 
   3  -4   1     3144.37     3346.35     40.78 o 
   4  -4   1      978.23     1156.95     15.38 o 
   5  -4   1     1753.71     1918.67     22.70 o 
   6  -4   1       57.78       55.23      2.65 o 
   7  -4   1      500.54      460.41     11.64 o 
   8  -4   1      741.55      689.74     17.51 o 
   9  -4   1      396.70      451.23      9.87 o 
  10  -4   1       23.44       15.20      3.70 o 
  11  -4   1       48.25       50.43      6.85 o 
  12  -4   1      196.80      195.35     10.30 o 
  13  -4   1       12.09       19.22      6.10 o 
 -13  -3   1      135.74      131.46     10.16 o 
 -12  -3   1       20.71       20.89      6.15 o 
 -11  -3   1       13.38       13.70      7.25 o 
 -10  -3   1        0.24       -3.48      4.51 o 
  -9  -3   1      184.89      175.51      6.36 o 
  -8  -3   1       82.38       89.50      4.17 o 
  -7  -3   1      297.09      230.02      6.18 o 
  -6  -3   1      208.46      251.30      5.27 o 
  -5  -3   1      889.71      919.43     18.03 o 
  -4  -3   1      201.76      185.60      3.54 o 
  -3  -3   1        2.59       -1.34      1.34 o 
  -2  -3   1     4187.84     5146.04     62.20 o 
  -1  -3   1    10559.39    10065.26    132.40 o 
   0  -3   1       15.40        7.42      0.82 o 
   1  -3   1      645.62      799.96      9.57 o 
   2  -3   1      200.84      136.86      2.49 o 
   3  -3   1      185.40      206.55      3.07 o 
   4  -3   1       31.70       31.95      1.53 o 
   5  -3   1     1544.28     1603.66     29.88 o 
   6  -3   1      555.69      559.00      8.95 o 
   7  -3   1       66.81       53.66      4.09 o 
   8  -3   1       12.76       16.74      2.81 o 
   9  -3   1       83.26       83.79      4.27 o 
  10  -3   1      357.46      330.86      8.33 o 
  11  -3   1       48.78       57.69      6.81 o 
  12  -3   1       88.65       64.83      6.58 o 
  13  -3   1       47.67       66.52      7.22 o 
  14  -3   1        3.72        7.24      6.21 o 
 -14  -2   1       10.57        9.86      7.38 o 
 -13  -2   1      262.08      274.76     14.56 o 
 -12  -2   1      148.29      138.50     12.47 o 
 -11  -2   1       20.83       14.50      5.74 o 
 -10  -2   1       70.68       85.14      7.35 o 
  -9  -2   1      682.11      625.97     11.11 o 
  -8  -2   1        0.22       -0.64      1.94 o 
  -7  -2   1       47.59       67.06      2.68 o 
  -6  -2   1      681.60      614.60      9.08 o 
  -5  -2   1        2.00        5.00      1.40 o 
  -4  -2   1     1006.95      997.65     14.40 o 
  -3  -2   1     1558.02     1711.94     21.18 o 
  -1  -2   1     9252.32     9443.95    104.25 o 
   0  -2   1      872.00      763.56      9.65 o 
   1  -2   1      401.66      387.37      5.35 o 
   2  -2   1     4055.71     4758.60     49.59 o 
   3  -2   1      395.89      471.71      5.98 o 
   4  -2   1     4591.32     4771.96     68.82 o 
   5  -2   1        5.09        1.88      1.37 o 
   6  -2   1      307.47      328.56      7.59 o 
   7  -2   1      635.44      658.00     10.56 o 
   8  -2   1      729.88      731.46     12.68 o 
   9  -2   1     1417.52     1392.03     21.76 o 
  10  -2   1      609.50      581.60     11.57 o 
  11  -2   1       60.68       83.73      5.55 o 
  12  -2   1        7.20       11.54      5.13 o 
  13  -2   1       44.80       27.77      5.89 o 
  14  -2   1       32.39       25.60      6.68 o 
 -14  -1   1      195.69      191.07     13.11 o 
 -13  -1   1       15.52       11.77      5.43 o 
 -12  -1   1       79.38       75.70      6.40 o 
 -11  -1   1       47.65       49.60      5.38 o 
 -10  -1   1       59.61       57.84      5.20 o 
  -9  -1   1      402.99      408.30      8.70 o 
  -8  -1   1       29.18       64.17      2.42 o 
  -7  -1   1     4465.38     4693.55     52.77 o 
  -6  -1   1       15.07       22.86      1.44 o 
  -5  -1   1     4886.60     5047.53     56.08 o 
  -4  -1   1       11.79       44.29      1.85 o 
  -3  -1   1      158.92      246.61      3.54 o 
  -2  -1   1      840.51      834.27      9.44 o 
  -1  -1   1      856.14      756.32     17.01 o 
   1  -1   1     3939.41     4251.59     50.96 o 
   2  -1   1      326.06      390.42      4.97 o 
   3  -1   1      774.11      937.99     16.10 o 
   4  -1   1      990.36     1143.44     12.35 o 
   5  -1   1       35.49       26.78      1.64 o 
   6  -1   1     2215.72     2422.07     28.23 o 
   7  -1   1       21.13       26.63      1.85 o 
   8  -1   1       70.24       89.76      3.48 o 
   9  -1   1      129.38      130.87      4.80 o 
  10  -1   1      172.60      138.14      5.75 o 
  11  -1   1      128.72      149.59     16.25 o 
  12  -1   1      130.30      120.27      8.38 o 
  13  -1   1      332.02      284.71     11.78 o 
  14  -1   1       82.68       86.90      8.15 o 
 -14   0   1       23.12       20.36      7.53 o 
 -13   0   1       14.94       26.06      5.87 o 
 -12   0   1        2.32        0.94      4.41 o 
 -11   0   1      624.82      608.35     16.03 o 
 -10   0   1       20.79       18.55      4.23 o 
  -9   0   1       47.71       55.39      3.07 o 
  -8   0   1      971.73     1006.74     13.05 o 
  -7   0   1       96.26      130.19      3.74 o 
  -6   0   1     1087.92     1212.75     14.76 o 
  -5   0   1      148.48      113.40      3.00 o 
  -4   0   1       41.10       29.25      1.67 o 
  -3   0   1       19.85       11.48      1.04 o 
  -2   0   1    10882.62    11719.88    133.59 o 
  -1   0   1      722.72       -0.41      0.41 o 
   0   0   1     3160.30        0.00      1.75 o 
   1   0   1      290.53       -0.30      0.30 o 
   2   0   1     7290.10     7545.71     85.21 o 
   3   0   1     1396.09     1461.80     18.22 o 
   4   0   1       12.06        5.87      1.26 o 
   5   0   1     2434.01     2580.48     34.32 o 
   6   0   1      431.37      409.97      6.77 o 
   7   0   1      284.95      274.28      5.43 o 
   8   0   1     1209.13     1264.65     17.49 o 
   9   0   1      460.31      448.34      9.00 o 
  10   0   1        8.97       13.67      3.62 o 
  11   0   1      131.93      134.79      7.46 o 
  12   0   1      653.21      517.46     15.26 o 
  13   0   1      120.97      129.77      8.57 o 
  14   0   1       53.68       56.43      7.69 o 
 -14   1   1      160.15      140.49     13.28 o 
 -13   1   1       73.62       66.48      7.07 o 
 -12   1   1       99.28      139.23     13.26 o 
 -11   1   1      325.97      325.04     11.59 o 
 -10   1   1      162.42      189.08      6.04 o 
  -9   1   1      280.78      311.24      7.18 o 
  -8   1   1        9.15        3.34      1.95 o 
  -7   1   1     1656.39     1861.93     24.29 o 
  -6   1   1      458.52      485.79      7.68 o 
  -5   1   1      724.69      766.04     10.68 o 
  -4   1   1      226.58      233.67      5.69 o 
  -3   1   1     1017.71     1127.06     14.87 o 
  -2   1   1     4885.32     4937.41     48.89 o 
  -1   1   1     8305.99     8918.07    186.25 o 
   0   1   1     2692.82       -0.33      0.33 o 
   1   1   1     5290.61     5504.70    167.09 o 
   2   1   1     1941.29     1832.53     18.08 o 
   3   1   1     3636.79     3885.05     45.86 o 
   4   1   1       69.13       45.36      1.77 o 
   5   1   1      247.21      416.33      6.44 o 
   6   1   1       97.19      126.45      3.29 o 
   7   1   1      163.79      199.96      4.54 o 
   8   1   1      376.41      352.81      6.53 o 
   9   1   1      472.47      507.08      7.95 o 
  10   1   1      389.37      390.73     11.89 o 
  11   1   1      351.02      336.55     11.32 o 
  12   1   1      196.11      196.96      9.01 o 
  13   1   1      389.57      427.32     13.94 o 
  14   1   1       35.71       30.50      6.65 o 
 -14   2   1       29.04       39.77     10.74 o 
 -13   2   1        0.83        8.43      5.67 o 
 -12   2   1      271.91      243.03     10.39 o 
 -11   2   1       93.98       80.47      6.40 o 
 -10   2   1      184.73      224.91      7.23 o 
  -9   2   1       20.45       28.60      3.12 o 
  -8   2   1      554.73      617.84     10.10 o 
  -7   2   1      604.83      712.61      9.80 o 
  -6   2   1     1887.68     1747.55     22.82 o 
  -5   2   1    10406.39    10951.14    144.53 o 
  -4   2   1      127.25       69.61      2.28 o 
  -3   2   1        1.85        6.45      0.66 o 
  -2   2   1       25.73        7.35      1.07 o 
  -1   2   1      459.07      491.42      6.36 o 
   0   2   1      226.03      249.20      5.60 o 
   1   2   1    13509.44    14503.20    173.43 o 
   2   2   1        7.82       46.80      1.42 o 
   3   2   1     2090.76     2420.52     26.84 o 
   4   2   1     1425.20     1695.61     21.04 o 
   5   2   1      358.03      400.06      6.10 o 
   6   2   1      496.45      507.81      7.83 o 
   7   2   1      207.14      184.53      4.01 o 
   8   2   1     1063.83     1163.38     15.96 o 
   9   2   1        0.24        0.21      2.14 o 
  10   2   1      607.15      627.62     15.69 o 
  11   2   1      110.30      127.54      7.11 o 
  12   2   1        4.05        2.72      4.46 o 
  13   2   1       27.10       34.08      9.57 o 
  14   2   1        1.26        8.70      6.97 o 
 -14   3   1      210.31      220.66     11.46 o 
 -13   3   1       47.71       47.83      6.88 o 
 -12   3   1      163.18      173.98      9.24 o 
 -11   3   1       82.62       96.43      4.98 o 
 -10   3   1       84.15       63.87      5.46 o 
  -9   3   1       82.72       55.39      3.85 o 
  -8   3   1      214.62      194.68      6.99 o 
  -7   3   1       57.77       43.46      3.31 o 
  -6   3   1      265.79      213.79      5.22 o 
  -5   3   1    12994.91    13436.13    181.37 o 
  -4   3   1     4064.19     4512.04     59.24 o 
  -3   3   1      934.60      858.48     15.54 o 
  -2   3   1        4.84       -0.78      0.78 o 
  -1   3   1      369.07      313.72      4.55 o 
   0   3   1      175.72       63.35      1.49 o 
   1   3   1      250.39      138.65      2.88 o 
   2   3   1      173.42      230.97      3.47 o 
   3   3   1      284.10      280.33      4.71 o 
   4   3   1     1188.40     1301.86     16.28 o 
   5   3   1       65.70       80.43      3.17 o 
   6   3   1      278.33      355.55      7.53 o 
   7   3   1     1347.19     1292.14     29.39 o 
   8   3   1      432.05      418.86      8.65 o 
   9   3   1       44.48       27.30      3.77 o 
  10   3   1        3.31        1.16      4.51 o 
  11   3   1        3.04        7.54      5.33 o 
  12   3   1        3.05       15.67      6.15 o 
  13   3   1       39.04       48.75      7.58 o 
  14   3   1        6.30       -4.11      6.76 o 
 -13   4   1        8.72       10.49      6.01 o 
 -12   4   1       55.13       37.03      6.10 o 
 -11   4   1        5.62        5.24      3.36 o 
 -10   4   1       53.38       70.83      4.53 o 
  -9   4   1       29.77       38.60      3.55 o 
  -8   4   1       67.42       76.87      6.87 o 
  -7   4   1       68.63      102.66      6.11 o 
  -6   4   1       21.23       23.88      3.29 o 
  -5   4   1      558.58      702.22     10.17 o 
  -4   4   1       18.63       19.36      2.21 o 
  -3   4   1     2523.70     2809.65     34.69 o 
  -2   4   1     1344.45     1262.15     16.10 o 
  -1   4   1      359.21      421.38      5.90 o 
   0   4   1     3508.55     3568.75     40.05 o 
   1   4   1     2700.47     2626.16     38.57 o 
   2   4   1      692.30      872.28     11.11 o 
   3   4   1     2272.24     2174.57     26.69 o 
   4   4   1       32.45       87.23      2.21 o 
   5   4   1      362.78      310.55      5.75 o 
   6   4   1      266.94      252.45      5.94 o 
   7   4   1     1092.24     1085.05     16.64 o 
   8   4   1       48.25       45.21      3.40 o 
   9   4   1      314.52      305.51      8.79 o 
  10   4   1     1161.89     1097.02     31.43 o 
  11   4   1        5.42        8.89      5.12 o 
  12   4   1        1.89        0.09      5.29 o 
  13   4   1      336.52      377.39     16.20 o 
 -13   5   1        0.25        3.11      5.87 o 
 -12   5   1       49.21       51.38      7.45 o 
 -11   5   1      119.00       90.89      5.76 o 
 -10   5   1     1221.01     1283.86     21.46 o 
  -9   5   1      673.42      602.30     15.79 o 
  -8   5   1       10.23       21.76      3.60 o 
  -7   5   1     1756.76     1658.61     28.35 o 
  -6   5   1      905.72      898.45     14.27 o 
  -5   5   1      497.58      499.39      7.88 o 
  -4   5   1      283.14      344.78      8.02 o 
  -3   5   1      765.07      938.73     12.93 o 
  -2   5   1       91.98       86.87      3.27 o 
  -1   5   1     1354.46     1545.47     16.70 o 
   0   5   1     1542.65     1513.55     18.89 o 
   1   5   1     8344.93     8757.38    113.81 o 
   2   5   1     3240.08     3513.93     46.30 o 
   3   5   1     4309.00     4433.95     53.53 o 
   4   5   1       64.08       39.18      1.75 o 
   5   5   1        4.81       21.83      1.35 o 
   6   5   1       56.32       66.39      2.64 o 
   7   5   1       14.54       12.52      2.51 o 
   8   5   1        6.25       11.39      2.74 o 
   9   5   1      124.92      136.75      5.57 o 
  10   5   1        5.97        3.38      3.90 o 
  11   5   1       14.22       13.08      7.25 o 
  12   5   1      222.77      228.18     17.41 o 
  13   5   1       10.26       -5.22      7.54 o 
 -13   6   1      401.99      427.17     15.79 o 
 -12   6   1      355.46      368.82     11.60 o 
 -11   6   1      182.12      127.11      6.33 o 
 -10   6   1      658.96      635.58     13.29 o 
  -9   6   1        2.32        5.08      3.28 o 
  -8   6   1      133.42      149.91      6.50 o 
  -7   6   1      392.72      362.76      9.45 o 
  -6   6   1      821.59      714.09     12.13 o 
  -5   6   1      532.30      559.62      8.64 o 
  -4   6   1     5712.19     5957.35     78.97 o 
  -3   6   1      670.09      846.59     11.71 o 
  -2   6   1     3779.54     4687.07     60.96 o 
  -1   6   1       13.87       26.59      1.33 o 
   0   6   1       25.79       15.83      1.82 o 
   1   6   1     1701.21     1613.57     22.24 o 
   2   6   1      218.74      174.55      3.90 o 
   3   6   1      443.10      496.45      7.94 o 
   4   6   1       23.80       49.73      1.86 o 
   5   6   1       36.74       77.47      3.20 o 
   6   6   1      976.34      934.40     14.30 o 
   7   6   1        0.44        0.21      2.25 o 
   8   6   1        5.67        3.10      2.59 o 
   9   6   1      967.82      979.90     18.05 o 
  10   6   1      139.87      165.00      9.52 o 
  11   6   1      427.96      405.55     20.89 o 
  12   6   1        0.10       -5.22      6.96 o 
  13   6   1        1.33        4.06      7.54 o 
 -12   7   1       76.66       93.07      6.45 o 
 -11   7   1      107.84      117.25      6.44 o 
 -10   7   1       70.22       71.02      4.57 o 
  -9   7   1        1.15       -3.16      3.16 o 
  -8   7   1      169.62      199.12      7.53 o 
  -7   7   1      970.42      933.96     18.04 o 
  -6   7   1     1076.68     1080.33     17.16 o 
  -5   7   1        1.34       -1.85      1.85 o 
  -4   7   1        0.02       -1.86      1.86 o 
  -3   7   1      305.27      340.32      5.53 o 
  -2   7   1      907.01      963.13     12.08 o 
  -1   7   1      144.05      131.08      3.02 o 
   0   7   1     1418.96     1334.61     28.97 o 
   1   7   1      300.61      284.27      5.38 o 
   2   7   1      149.11      170.26      3.97 o 
   3   7   1        3.58        1.22      1.53 o 
   4   7   1      245.87      218.12      4.86 o 
   5   7   1     1437.49     1526.03     21.59 o 
   6   7   1      528.99      533.49      9.23 o 
   7   7   1        0.46        0.70      2.39 o 
   8   7   1      209.06      195.01      7.39 o 
   9   7   1        9.24        9.18      5.80 o 
  10   7   1       59.01       61.50      6.69 o 
  11   7   1       14.75       10.44      7.54 o 
  12   7   1       15.01        4.64      7.54 o 
 -12   8   1      270.00      236.72      9.21 o 
 -11   8   1      133.67      132.58      6.13 o 
 -10   8   1       23.15       29.93      3.95 o 
  -9   8   1       11.57       12.40      3.29 o 
  -8   8   1      133.17      137.52      5.77 o 
  -7   8   1      144.74      184.23      7.05 o 
  -6   8   1      865.41      785.45     12.34 o 
  -5   8   1     1405.73     1422.17     26.10 o 
  -4   8   1       34.00       55.28      2.87 o 
  -3   8   1     2750.12     2532.82     27.44 o 
  -2   8   1      280.94      275.82      4.79 o 
  -1   8   1       58.85       75.90      2.20 o 
   0   8   1       34.46       14.87      1.84 o 
   1   8   1       57.54       43.12      2.26 o 
   2   8   1      519.95      542.51      9.06 o 
   3   8   1     1681.80     1732.19     26.97 o 
   4   8   1      248.30      261.76      7.34 o 
   5   8   1      817.24      837.67     14.80 o 
   6   8   1       50.33       30.12      3.07 o 
   7   8   1      492.40      528.39     11.07 o 
   8   8   1      912.26      876.59     19.05 o 
   9   8   1       19.72       17.32      6.67 o 
  10   8   1      151.96      151.03      9.06 o 
  11   8   1        4.31        4.62      5.69 o 
  12   8   1       67.21       62.66      9.86 o 
 -11   9   1      377.96      342.69      9.56 o 
 -10   9   1      289.62      291.33      8.40 o 
  -9   9   1      184.00      176.05      6.39 o 
  -8   9   1      217.06      185.97      6.74 o 
  -7   9   1        3.41        3.46      3.37 o 
  -6   9   1       36.27       40.86      4.15 o 
  -5   9   1     1178.83     1037.15     14.88 o 
  -4   9   1      430.40      408.51      6.97 o 
  -3   9   1     1449.77     1440.18     17.88 o 
  -2   9   1     2176.81     2108.27     24.85 o 
  -1   9   1      880.61      875.75     12.55 o 
   0   9   1     1065.98     1063.58     16.11 o 
   1   9   1      248.65      314.64      7.16 o 
   2   9   1      514.34      552.42     10.59 o 
   3   9   1      208.98      182.40      5.40 o 
   4   9   1        0.65       -2.62      2.62 o 
   5   9   1       32.44       31.52      4.49 o 
   6   9   1       91.92       79.01      6.45 o 
   7   9   1     1057.75     1039.38     18.58 o 
   8   9   1        8.72       10.68      3.91 o 
   9   9   1       18.97       22.36     10.44 o 
  10   9   1        6.07        4.92      7.25 o 
  11   9   1        1.97       -5.22      5.97 o 
 -10  10   1      343.89      371.24     10.50 o 
  -9  10   1      343.20      322.97      9.18 o 
  -8  10   1      139.98      141.25      5.61 o 
  -7  10   1        7.87        0.02      3.31 o 
  -6  10   1       15.09       15.98      3.07 o 
  -5  10   1      850.84      761.85     11.97 o 
  -4  10   1        0.96        0.15      2.06 o 
  -3  10   1       10.25        9.78      2.33 o 
  -2  10   1       26.83       34.18      2.70 o 
  -1  10   1       54.82       61.36      3.03 o 
   0  10   1      184.54      213.77      5.23 o 
   1  10   1        0.46       -2.45      3.14 o 
   2  10   1        8.86       24.47      2.69 o 
   3  10   1      461.57      510.56     10.49 o 
   4  10   1      116.56       93.53     10.91 o 
   5  10   1        7.48        1.50      4.35 o 
   6  10   1       18.79       17.47      3.47 o 
   7  10   1        7.72       15.55      3.97 o 
   8  10   1      164.68      160.61      8.09 o 
   9  10   1        4.01        0.74      5.69 o 
  10  10   1      159.34      143.17     19.44 o 
 -10  11   1       93.82       77.51      9.90 o 
  -9  11   1      243.11      329.59      9.36 o 
  -8  11   1       33.35       32.25      8.10 o 
  -7  11   1       23.89       20.47      4.16 o 
  -6  11   1        5.28        3.06      3.33 o 
  -5  11   1       74.83       71.50      4.10 o 
  -4  11   1      206.94      196.71      8.93 o 
  -3  11   1      723.18      776.50     13.05 o 
  -2  11   1      825.88      828.48     13.45 o 
  -1  11   1      117.29      133.25      4.51 o 
   0  11   1      144.44      124.35      4.30 o 
   1  11   1        5.61        2.42      2.41 o 
   2  11   1     1391.38     1237.83     21.01 o 
   3  11   1      233.37      245.75      7.13 o 
   4  11   1       21.07       23.06      3.75 o 
   5  11   1        0.22       -0.33      2.93 o 
   6  11   1       46.39       36.64      4.54 o 
   7  11   1       53.85       49.36      5.16 o 
   8  11   1       11.87       14.28      4.88 o 
   9  11   1      383.83      464.44     23.21 o 
  -8  12   1       83.54       87.14      5.62 o 
  -7  12   1       62.70       59.86      4.80 o 
  -6  12   1       59.47       68.28      5.22 o 
  -5  12   1       86.26       84.52      6.03 o 
  -4  12   1      300.07      289.22      8.79 o 
  -3  12   1        0.83       -2.65      2.65 o 
  -2  12   1       16.45       16.80      2.98 o 
  -1  12   1       53.34       62.09      3.54 o 
   0  12   1      625.07      661.68     17.32 o 
   1  12   1       18.93       20.41      2.74 o 
   2  12   1      136.63      126.67      5.44 o 
   3  12   1      116.32      127.36      9.51 o 
   4  12   1      257.31      252.90      8.76 o 
   5  12   1       14.70       17.33      4.29 o 
   6  12   1       37.51       24.42      4.72 o 
   7  12   1        0.37       -0.71      4.42 o 
   8  12   1       78.80       68.23      8.70 o 
  -7  13   1      265.02      300.38     11.59 o 
  -6  13   1      278.30      260.80      8.13 o 
  -5  13   1       11.98       15.95      3.73 o 
  -4  13   1      230.00      200.41      7.19 o 
  -3  13   1       55.90       44.98      3.97 o 
  -2  13   1        0.28       -1.05      3.30 o 
  -1  13   1       13.24        5.99      2.90 o 
   0  13   1       57.13       60.52      3.81 o 
   1  13   1      208.61      232.46      6.56 o 
   2  13   1      242.89      255.04      7.98 o 
   3  13   1      184.19      195.10      7.95 o 
   4  13   1        3.57        8.11      4.29 o 
   5  13   1        2.43        2.92      4.42 o 
   6  13   1      163.47      168.71     10.83 o 
   7  13   1      359.14      351.44     14.92 o 
  -5  14   1      130.28      154.72      6.60 o 
  -4  14   1        7.73        6.14      3.81 o 
  -3  14   1       85.23       98.27      4.92 o 
  -2  14   1       79.24       97.06      4.86 o 
  -1  14   1        1.63       -1.34      2.96 o 
   0  14   1        6.50       -1.16      3.01 o 
   1  14   1       37.00       50.13      4.11 o 
   2  14   1       36.21       37.24      3.98 o 
   3  14   1        1.37        1.66      4.29 o 
   4  14   1       89.86      117.63      6.96 o 
   5  14   1       33.89       31.97      5.90 o 
  -2  15   1      269.26      292.66      9.76 o 
  -1  15   1       53.99       59.41      4.44 o 
   0  15   1      103.62      103.51      5.77 o 
   1  15   1       69.55       59.72      4.75 o 
  -4 -14   2      247.04      267.78     10.01 o 
  -3 -14   2       21.17       16.40      3.90 o 
  -2 -14   2      208.64      218.02      7.48 o 
  -1 -14   2      143.24      138.16      6.15 o 
   0 -14   2        8.21       10.65      3.27 o 
   1 -14   2      196.29      186.93      6.22 o 
   2 -14   2      339.73      341.43      9.60 o 
   3 -14   2      117.45      114.22      5.62 o 
   4 -14   2      295.79      308.98      7.97 o 
  -6 -13   2        4.24        2.89      4.88 o 
  -5 -13   2      108.26      138.37      7.42 o 
  -4 -13   2       67.04       68.69      6.89 o 
  -3 -13   2        0.08       -2.21      3.90 o 
  -2 -13   2      555.90      579.05     12.41 o 
  -1 -13   2        1.02       -3.01      3.14 o 
   0 -13   2        0.01        4.84      2.68 o 
   1 -13   2      169.66      186.92      5.67 o 
   2 -13   2       27.11       15.36      3.07 o 
   3 -13   2        1.71       -0.61      2.96 o 
   4 -13   2        8.73        2.73      3.11 o 
   5 -13   2      265.40      266.52      8.06 o 
   6 -13   2       31.35       31.50      4.43 o 
   7 -13   2        1.32       -3.52      4.82 o 
  -8 -12   2        0.31        0.53      7.92 o 
  -7 -12   2        2.19        6.18      4.82 o 
  -6 -12   2        1.93       -0.65      4.37 o 
  -5 -12   2        0.03        2.90      3.90 o 
  -4 -12   2        0.20       -1.69      5.21 o 
  -3 -12   2       14.82       11.97      3.71 o 
  -2 -12   2       21.33       21.89      4.02 o 
  -1 -12   2      162.56      166.32      4.93 o 
   0 -12   2      324.67      341.19      7.20 o 
   1 -12   2      247.50      253.49      6.31 o 
   2 -12   2        0.26       -2.07      2.53 o 
   3 -12   2       15.21       12.41      2.91 o 
   4 -12   2       64.23       62.97      3.85 o 
   5 -12   2        1.20        3.10      2.97 o 
   6 -12   2      186.78      235.47      7.51 o 
   7 -12   2      139.87      129.46      6.06 o 
   8 -12   2        9.59       -0.32      3.99 o 
  -9 -11   2      140.90      163.91     14.50 o 
  -8 -11   2       55.46       63.52      7.46 o 
  -7 -11   2       11.32       18.98      4.66 o 
  -6 -11   2        0.11       -2.11      3.30 o 
  -5 -11   2      242.80      231.08      7.03 o 
  -4 -11   2        1.11        0.85      3.62 o 
  -3 -11   2       48.86       63.40      4.50 o 
  -2 -11   2      284.13      281.56      7.42 o 
  -1 -11   2      269.48      240.47      5.60 o 
   0 -11   2      277.91      296.78      6.21 o 
   1 -11   2       73.34       62.38      3.21 o 
   2 -11   2      223.01      196.09      5.20 o 
   3 -11   2       12.71       12.51      2.85 o 
   4 -11   2      230.29      180.30      5.73 o 
   5 -11   2       11.38       11.21      2.86 o 
   6 -11   2      249.40      275.77      7.72 o 
   7 -11   2       24.05       18.68      3.79 o 
   8 -11   2      100.64      112.41      5.76 o 
   9 -11   2      253.92      274.83      9.13 o 
 -10 -10   2        6.97        0.17      5.52 o 
  -9 -10   2      139.68      108.85     15.08 o 
  -8 -10   2       69.58       64.67      4.80 o 
  -7 -10   2       58.43       66.33      4.46 o 
  -6 -10   2       99.13      104.34      4.74 o 
  -5 -10   2       23.51       36.21      3.23 o 
  -4 -10   2      131.20      105.42      5.44 o 
  -3 -10   2      269.93      252.74      6.74 o 
  -2 -10   2      535.06      542.53     10.96 o 
  -1 -10   2        4.40       11.23      2.37 o 
   0 -10   2       10.23       16.04      2.49 o 
   1 -10   2      183.15      190.42      5.11 o 
   2 -10   2       12.94        4.33      2.23 o 
   3 -10   2      472.90      442.80      8.66 o 
   4 -10   2      525.97      483.88      9.39 o 
   5 -10   2       33.00       40.70      2.85 o 
   6 -10   2      383.45      365.63      7.33 o 
   7 -10   2      159.58      153.89      5.27 o 
   8 -10   2       23.74       15.94      3.29 o 
   9 -10   2      367.73      423.14      9.40 o 
  10 -10   2        0.04       -3.66      3.66 o 
 -11  -9   2      125.97       98.63     10.44 o 
 -10  -9   2      160.85      188.62     10.17 o 
  -9  -9   2        1.73        8.92      5.00 o 
  -8  -9   2      255.71      242.26      7.53 o 
  -7  -9   2      120.31      105.72      8.04 o 
  -6  -9   2       23.96       29.44      3.35 o 
  -5  -9   2      588.60      587.60     11.52 o 
  -4  -9   2       52.01       50.36      3.90 o 
  -3  -9   2      181.14      178.20      5.36 o 
  -2  -9   2      101.49       70.42      3.16 o 
  -1  -9   2       77.27       65.22      3.33 o 
   0  -9   2       46.62       39.36      2.54 o 
   1  -9   2     1511.86     1375.07     19.81 o 
   2  -9   2      462.81      457.78      7.48 o 
   3  -9   2     1087.94     1069.88     13.64 o 
   4  -9   2        2.77        2.86      2.27 o 
   5  -9   2      492.35      503.46      7.75 o 
   6  -9   2      163.40      169.38      4.40 o 
   7  -9   2       20.28       15.37      2.70 o 
   8  -9   2       13.05        6.57      3.14 o 
   9  -9   2       40.83       68.56      5.44 o 
  10  -9   2       94.35      105.63      6.07 o 
  11  -9   2      132.05      145.47      7.05 o 
 -11  -8   2      326.89      308.66     17.41 o 
 -10  -8   2       39.99       54.80      6.54 o 
  -9  -8   2      223.29      204.39      8.14 o 
  -8  -8   2       88.87       92.18      5.41 o 
  -7  -8   2        9.73        8.70      3.43 o 
  -6  -8   2       68.34       69.44      4.94 o 
  -5  -8   2        0.76        2.97      2.25 o 
  -4  -8   2      350.93      391.78      8.12 o 
  -3  -8   2      208.18      227.64      5.79 o 
  -2  -8   2       32.16       34.42      2.65 o 
  -1  -8   2     1165.14     1191.16     21.20 o 
   0  -8   2       13.65        8.75      1.67 o 
   1  -8   2      706.91      710.86     13.64 o 
   2  -8   2      523.46      514.17      7.40 o 
   3  -8   2       68.03       69.36      2.34 o 
   4  -8   2      301.85      266.13      5.20 o 
   5  -8   2      426.97      336.76      6.24 o 
   6  -8   2        5.17        6.55      2.27 o 
   7  -8   2        3.55        5.62      2.79 o 
   8  -8   2       99.16      119.20      4.97 o 
   9  -8   2        9.38        3.81      3.25 o 
  10  -8   2        0.24        0.83      3.48 o 
  11  -8   2      173.67      163.08      6.64 o 
  12  -8   2        2.86       11.97      5.00 o 
 -12  -7   2       29.34       41.77      9.28 o 
 -11  -7   2      138.87      131.12     11.60 o 
 -10  -7   2      144.47      175.55     20.89 o 
  -9  -7   2      356.65      322.89      9.89 o 
  -8  -7   2      123.14      114.28      5.76 o 
  -7  -7   2       41.33       43.92      5.06 o 
  -6  -7   2      186.55      204.48      5.22 o 
  -5  -7   2       90.86       86.60      3.87 o 
  -4  -7   2       93.91      102.89      3.97 o 
  -3  -7   2      101.73      114.50      3.85 o 
  -2  -7   2       26.64       45.38      4.02 o 
  -1  -7   2      560.99      560.53      9.04 o 
   0  -7   2     2664.93     2785.03     38.19 o 
   1  -7   2      166.77      163.70      3.67 o 
   2  -7   2      380.34      405.65      6.03 o 
   3  -7   2     1739.11     1748.68     20.91 o 
   4  -7   2      847.85      834.20     10.98 o 
   5  -7   2        0.16       -1.25      1.90 o 
   6  -7   2     1232.22     1308.57     17.01 o 
   7  -7   2      282.72      209.90      5.83 o 
   8  -7   2      822.34      802.20     13.32 o 
   9  -7   2       14.64       16.02      3.16 o 
  10  -7   2      139.97      150.27      5.87 o 
  11  -7   2      382.45      435.71     10.05 o 
  12  -7   2       78.55       59.90      5.79 o 
 -12  -6   2       40.83       33.65      9.28 o 
 -11  -6   2      216.02      207.71     14.50 o 
 -10  -6   2       83.14       91.52     12.47 o 
  -9  -6   2      277.85      284.27      7.97 o 
  -8  -6   2       26.59       38.18      3.43 o 
  -7  -6   2      447.04      474.21      8.81 o 
  -6  -6   2     5906.41     6367.11     83.99 o 
  -5  -6   2      423.50      413.85      7.29 o 
  -4  -6   2     1204.58     1036.63     18.66 o 
  -3  -6   2     1591.83     1580.08     21.63 o 
  -2  -6   2      671.97      670.76     11.42 o 
  -1  -6   2     1404.23     1355.03     19.05 o 
   0  -6   2      184.18      108.81      3.03 o 
   1  -6   2        0.03       -0.34      0.92 o 
   2  -6   2       37.22       20.84      1.69 o 
   3  -6   2        9.84       24.02      1.47 o 
   4  -6   2      960.07     1014.08     12.71 o 
   5  -6   2     2618.07     2472.03     27.19 o 
   6  -6   2      461.13      534.64      8.32 o 
   7  -6   2     1203.45     1268.58     18.25 o 
   8  -6   2      193.11      172.56      5.33 o 
   9  -6   2      189.59      190.93      5.90 o 
  10  -6   2       11.33       13.10      3.33 o 
  11  -6   2       15.45       12.00      3.55 o 
  12  -6   2        8.87       13.03      4.53 o 
  13  -6   2       25.59       10.67      6.39 o 
 -13  -5   2       60.81       48.16     11.02 o 
 -12  -5   2        0.25       -5.33      5.33 o 
 -11  -5   2       66.37       65.34      7.25 o 
 -10  -5   2        0.66       -1.56      4.52 o 
  -9  -5   2       32.05       29.73      3.48 o 
  -8  -5   2       20.51       28.48      3.09 o 
  -7  -5   2      347.71      332.10      7.81 o 
  -6  -5   2       33.29       33.86      2.52 o 
  -5  -5   2       67.85       50.80      2.47 o 
  -4  -5   2      177.14      243.86      4.16 o 
  -3  -5   2      269.28      176.50      6.14 o 
  -2  -5   2      495.55      537.55      9.03 o 
  -1  -5   2     1532.53     1645.73     20.37 o 
   0  -5   2     1022.20     1046.74     13.50 o 
   1  -5   2     1817.27     2026.74     23.05 o 
   2  -5   2      943.92     1014.20     11.37 o 
   3  -5   2     1203.79     1181.80     14.22 o 
   4  -5   2       14.38       25.88      1.73 o 
   5  -5   2      348.73      346.91      5.83 o 
   6  -5   2        7.00        4.20      1.48 o 
   7  -5   2       43.62       52.12      5.36 o 
   8  -5   2      721.05      694.22     11.45 o 
   9  -5   2       83.15       57.50      3.65 o 
  10  -5   2       27.88       15.35      3.12 o 
  11  -5   2       18.06       24.84      4.11 o 
  12  -5   2       16.03       15.26      4.40 o 
  13  -5   2      230.61      245.92     11.86 o 
 -13  -4   2       12.88       12.47      6.56 o 
 -12  -4   2       52.52       46.29      7.25 o 
 -11  -4   2      101.81      127.62      8.81 o 
 -10  -4   2       74.79       71.97      5.58 o 
  -9  -4   2        1.35       -0.25      2.80 o 
  -8  -4   2       20.57       11.19      2.68 o 
  -7  -4   2       85.86       52.17      3.33 o 
  -6  -4   2      874.73      826.27     12.85 o 
  -5  -4   2     2020.23     2045.67     28.01 o 
  -4  -4   2    22650.74    23773.55    308.53 o 
  -3  -4   2       50.13       35.80      1.47 o 
  -2  -4   2     1805.00     1796.61     24.33 o 
  -1  -4   2     5629.44     6346.42     90.53 o 
   0  -4   2     6434.66     7224.67     86.36 o 
   1  -4   2      207.35      265.95      3.59 o 
   2  -4   2     3334.11     3941.89     41.48 o 
   3  -4   2     4813.77     5289.96     55.35 o 
   4  -4   2        0.17        0.64      1.12 o 
   5  -4   2      171.67      195.88      4.25 o 
   6  -4   2      684.68      741.80     10.35 o 
   7  -4   2      284.66      295.56      7.17 o 
   8  -4   2        0.40       -1.57      2.45 o 
   9  -4   2      325.81      262.68      7.31 o 
  10  -4   2        1.14        5.80      2.65 o 
  11  -4   2        5.79       -0.06      3.30 o 
  12  -4   2      257.60      222.02      7.81 o 
  13  -4   2       31.47       22.39      6.23 o 
 -13  -3   2       33.86       19.73      6.94 o 
 -12  -3   2       82.55       71.39      7.99 o 
 -11  -3   2      161.25      177.28     10.64 o 
 -10  -3   2       19.78       16.01      4.21 o 
  -9  -3   2      825.13      823.16     15.53 o 
  -8  -3   2      361.67      328.00      7.99 o 
  -7  -3   2     1897.84     1893.84     27.15 o 
  -6  -3   2      129.97       87.62      3.09 o 
  -5  -3   2     2530.39     2558.78     35.24 o 
  -4  -3   2      855.10      668.76     10.31 o 
  -3  -3   2     2106.74     2070.83     23.36 o 
  -2  -3   2     3014.01     3308.34     39.67 o 
  -1  -3   2     3446.84     3464.57     41.64 o 
   0  -3   2      547.47      578.24      6.63 o 
   1  -3   2     6471.79     6854.63     77.79 o 
   2  -3   2      890.30     1080.32     12.66 o 
   3  -3   2      671.73      588.44      7.07 o 
   4  -3   2     1116.82     1121.80     13.64 o 
   5  -3   2      168.22      234.46      7.06 o 
   6  -3   2      134.23      166.00      4.70 o 
   7  -3   2       84.04       86.45      3.76 o 
   8  -3   2      296.23      277.70      6.96 o 
   9  -3   2       88.39       67.26      4.15 o 
  10  -3   2        0.15        1.35      2.96 o 
  11  -3   2       69.87       67.06      4.67 o 
  12  -3   2      201.06      181.20      8.25 o 
  13  -3   2        1.25       -1.48      5.20 o 
  14  -3   2        1.25        1.36      6.14 o 
 -14  -2   2        4.51       12.59      8.41 o 
 -13  -2   2      391.56      409.32     17.23 o 
 -12  -2   2      142.17      165.70     10.64 o 
 -11  -2   2      156.40      125.39      9.03 o 
 -10  -2   2        1.83       -2.09      4.70 o 
  -9  -2   2       89.52      110.79      4.89 o 
  -8  -2   2       27.36       22.66      2.50 o 
  -7  -2   2        1.14        2.20      1.84 o 
  -6  -2   2        7.80        6.99      1.68 o 
  -5  -2   2       33.58       55.76      2.60 o 
  -4  -2   2      321.88      258.30      4.80 o 
  -3  -2   2     3028.14     3056.72     34.28 o 
  -2  -2   2     2101.12     1907.49     20.05 o 
  -1  -2   2     1192.40     1496.67     15.01 o 
   0  -2   2      598.82      712.40      7.33 o 
   1  -2   2      121.70      169.49      2.17 o 
   2  -2   2        3.42        4.90      0.73 o 
   3  -2   2      776.46      746.37      8.63 o 
   4  -2   2      571.76      770.21     10.44 o 
   5  -2   2     2403.21     2757.09     34.39 o 
   6  -2   2      712.22      849.83     25.17 o 
   7  -2   2      806.81      880.20     17.82 o 
   8  -2   2      247.26      286.46      6.88 o 
   9  -2   2      383.96      422.42      9.15 o 
  10  -2   2        4.48        4.18      2.92 o 
  11  -2   2       68.72       64.24      4.39 o 
  12  -2   2      272.38      309.90     11.55 o 
  13  -2   2        4.97        1.43      5.68 o 
  14  -2   2       25.58       42.63      7.33 o 
 -14  -1   2      366.44      384.10     17.84 o 
 -13  -1   2       86.01      109.97     21.76 o 
 -12  -1   2        5.11       -2.69      4.46 o 
 -11  -1   2       59.33       55.00      7.69 o 
 -10  -1   2      146.58      152.88      7.35 o 
  -9  -1   2     1211.19     1240.12     22.61 o 
  -8  -1   2      850.09      757.74     10.26 o 
  -7  -1   2      305.76      283.89      6.36 o 
  -6  -1   2      454.37      622.31      8.81 o 
  -5  -1   2     1192.03     1267.57     15.00 o 
  -4  -1   2      470.15      540.62      7.02 o 
  -3  -1   2    16440.47    16878.37    176.06 o 
  -2  -1   2      575.43      610.73      6.49 o 
  -1  -1   2      128.37      197.54      2.30 o 
   0  -1   2     7259.29     6957.20    158.13 o 
   1  -1   2     2898.76     3209.82     24.38 o 
   2  -1   2      673.46      865.78      7.66 o 
   3  -1   2      986.74     1095.34     15.63 o 
   4  -1   2     2756.81     3438.20     45.54 o 
   5  -1   2     1922.15     2211.21     31.62 o 
   6  -1   2     1996.37     2096.04     26.82 o 
   7  -1   2      216.54      215.11      4.34 o 
   8  -1   2      263.56      254.20      5.67 o 
   9  -1   2      395.27      397.83      8.56 o 
  10  -1   2       90.02       97.32      6.46 o 
  11  -1   2      176.21      182.97      7.65 o 
  12  -1   2       62.30       63.33      6.57 o 
  13  -1   2      127.85      157.81      9.33 o 
  14  -1   2      109.27      104.95      8.48 o 
 -14   0   2       21.16        9.85      5.89 o 
 -13   0   2        0.10        5.81      5.44 o 
 -12   0   2       87.41      105.16      7.39 o 
 -11   0   2       41.37       33.23      5.00 o 
 -10   0   2        0.14       -3.56      3.56 o 
  -9   0   2      308.43      361.96      7.07 o 
  -8   0   2     3775.72     3965.35     45.35 o 
  -7   0   2     5055.66     4964.68     55.87 o 
  -6   0   2      549.34      459.33      6.56 o 
  -5   0   2      400.21      403.93      6.32 o 
  -4   0   2       89.48      104.93      2.18 o 
  -3   0   2      521.00      408.41      4.72 o 
  -2   0   2    29593.99    33753.80    404.78 o 
  -1   0   2      968.26      868.12     27.63 o 
   0   0   2      126.55       -0.17      0.17 o 
   1   0   2       28.81       42.92      2.26 o 
   2   0   2     5179.97     5651.66     62.57 o 
   3   0   2     2495.34     2615.84     27.30 o 
   4   0   2     1399.66     1385.29     16.32 o 
   5   0   2     1660.40     1470.48     18.99 o 
   6   0   2     2346.35     2301.63     29.10 o 
   7   0   2        7.49       19.15      1.99 o 
   8   0   2      323.30      291.54      6.00 o 
   9   0   2      311.62      305.26     11.71 o 
  10   0   2        4.63       14.97      3.01 o 
  11   0   2      130.34      137.77      7.69 o 
  12   0   2       76.84       51.25      6.01 o 
  13   0   2       66.99       93.38      7.50 o 
  14   0   2        2.77       12.95      6.01 o 
 -14   1   2       86.86       89.00      8.53 o 
 -13   1   2      264.45      243.36     10.91 o 
 -12   1   2        8.00        8.00      5.00 o 
 -11   1   2      624.76      605.06     17.93 o 
 -10   1   2       16.54       18.21      4.41 o 
  -9   1   2      363.59      371.44      8.46 o 
  -8   1   2      121.31      118.44      3.86 o 
  -7   1   2     2672.38     2620.61     33.19 o 
  -6   1   2     2682.08     2843.71     39.43 o 
  -5   1   2       60.31       72.59      2.17 o 
  -4   1   2      965.63     1065.33     11.93 o 
  -3   1   2     1340.77     1341.16     21.13 o 
  -2   1   2     2108.77     2323.74     22.77 o 
  -1   1   2     9391.32     9762.32    190.25 o 
   0   1   2       10.42        4.95      0.41 o 
   1   1   2     1340.41     1385.83     19.37 o 
   2   1   2       43.06       70.27      1.55 o 
   3   1   2      285.87      324.13      4.14 o 
   4   1   2      925.19     1139.32     14.53 o 
   5   1   2     1428.27     1206.70     15.77 o 
   6   1   2     5630.91     5712.64     68.99 o 
   7   1   2       61.93       48.62      2.35 o 
   8   1   2      636.61      649.16     11.02 o 
   9   1   2      126.59      131.84      5.15 o 
  10   1   2      345.58      383.00     12.17 o 
  11   1   2        0.04       -0.77      4.02 o 
  12   1   2       84.36       97.56      7.02 o 
  13   1   2      144.74      154.68      8.80 o 
  14   1   2      160.10      147.83      9.14 o 
 -14   2   2      100.94      131.14      9.33 o 
 -13   2   2      382.68      306.37     12.31 o 
 -12   2   2        6.50        5.35      4.77 o 
 -11   2   2      160.76      118.63      8.41 o 
 -10   2   2        5.79        1.41      2.86 o 
  -9   2   2      123.05      119.95      4.78 o 
  -8   2   2      392.98      462.64      8.26 o 
  -7   2   2        0.29        1.48      1.52 o 
  -6   2   2      306.31      306.57      6.22 o 
  -5   2   2     2591.72     2981.87     37.21 o 
  -4   2   2     2587.52     2710.43     37.96 o 
  -3   2   2       98.98      189.33      3.48 o 
  -2   2   2      113.72      193.48      4.37 o 
  -1   2   2       45.95       31.15      1.37 o 
   0   2   2     2312.77     2656.73     78.78 o 
   1   2   2    18850.99    18657.15    276.16 o 
   2   2   2       38.71       96.50      1.83 o 
   3   2   2      578.75      620.47      7.51 o 
   4   2   2       29.22       39.92      1.28 o 
   5   2   2        0.59        0.83      1.11 o 
   6   2   2      949.39      881.78     12.15 o 
   7   2   2      471.33      423.92      6.99 o 
   8   2   2      153.70      146.99      4.67 o 
   9   2   2       51.80       59.67      4.13 o 
  10   2   2      197.52      202.85      8.32 o 
  11   2   2      361.22      384.64     12.44 o 
  12   2   2       49.65       41.29      7.36 o 
  13   2   2      474.80      436.67     32.49 o 
  14   2   2        5.16        6.38      6.97 o 
 -14   3   2       22.86       23.78      7.79 o 
 -13   3   2        0.49       -1.92      5.56 o 
 -12   3   2      125.12      124.52      8.18 o 
 -11   3   2      297.92      250.12      8.37 o 
 -10   3   2      395.80      420.04      9.45 o 
  -9   3   2      955.87      893.87     15.36 o 
  -8   3   2       40.64       25.81      3.69 o 
  -7   3   2      638.01      619.12     14.74 o 
  -6   3   2      521.30      545.05      9.60 o 
  -5   3   2      205.89      224.79      4.62 o 
  -4   3   2      544.52      577.56      7.02 o 
  -3   3   2     1531.19     1606.82     21.94 o 
  -2   3   2       43.31       31.97      1.31 o 
  -1   3   2     3576.60     3562.52     64.13 o 
   0   3   2     2120.45     2217.38     39.83 o 
   1   3   2    34552.20    34461.34    944.01 o 
   2   3   2        4.39        5.11      0.79 o 
   3   3   2       17.42       -0.48      0.79 o 
   4   3   2       73.53      112.20      2.29 o 
   5   3   2      220.24      230.03      3.92 o 
   6   3   2       12.74       14.45      1.96 o 
   7   3   2        5.58        0.37      1.91 o 
   8   3   2        4.57        5.61      2.34 o 
   9   3   2      423.83      328.42      8.46 o 
  10   3   2      265.76      246.91     11.49 o 
  11   3   2       76.25       57.68      6.76 o 
  12   3   2       75.52       78.91      7.99 o 
  13   3   2       52.76       71.04      8.81 o 
  14   3   2       29.43       37.24     15.37 o 
 -13   4   2       35.89       27.93      6.58 o 
 -12   4   2      527.25      495.27     18.51 o 
 -11   4   2       11.45       18.02      3.80 o 
 -10   4   2       11.26       12.60      3.26 o 
  -9   4   2      573.92      540.53     10.87 o 
  -8   4   2        1.93        2.97      2.94 o 
  -7   4   2      968.36      965.75     17.86 o 
  -6   4   2        7.50       14.29      2.36 o 
  -5   4   2      346.06      400.73      5.80 o 
  -4   4   2     5462.36     6796.79    105.83 o 
  -3   4   2      641.45      928.26     16.04 o 
  -2   4   2      247.57      200.26      3.72 o 
  -1   4   2      221.75      164.34      2.93 o 
   0   4   2     1400.89     1353.96     21.35 o 
   1   4   2      945.48      978.62     14.96 o 
   2   4   2       60.79      101.35      2.76 o 
   3   4   2      890.47      767.04      9.25 o 
   4   4   2     2545.35     2380.82     28.95 o 
   5   4   2      358.50      233.83      4.07 o 
   6   4   2      209.96      190.18      5.14 o 
   7   4   2     1208.19     1203.71     20.43 o 
   8   4   2      103.66      109.54      4.69 o 
   9   4   2      437.73      448.59     12.39 o 
  10   4   2       36.45       39.08      4.69 o 
  11   4   2      174.33      146.36     11.89 o 
  12   4   2        1.33       -2.16      5.12 o 
  13   4   2        3.37       -1.24      5.70 o 
 -13   5   2       24.95       51.06     12.03 o 
 -12   5   2       90.37       86.67      7.56 o 
 -11   5   2      449.67      460.63     10.95 o 
 -10   5   2        5.90       -0.58      3.09 o 
  -9   5   2       22.63       11.39      3.17 o 
  -8   5   2       24.25       18.36      3.58 o 
  -7   5   2      252.22      281.44      8.00 o 
  -6   5   2     1542.18     1539.20     20.39 o 
  -5   5   2       17.25       12.43      1.13 o 
  -4   5   2       64.86       31.17      1.76 o 
  -3   5   2        8.94        3.79      1.24 o 
  -2   5   2        8.90       -0.13      1.29 o 
  -1   5   2     1968.98     2312.31     26.30 o 
   0   5   2      614.42      577.46     14.14 o 
   1   5   2       40.34       79.90      2.80 o 
   2   5   2     1158.80     1053.25     16.32 o 
   3   5   2    11526.96    12656.91    151.05 o 
   4   5   2      486.09      481.81      8.67 o 
   5   5   2      202.30      203.34      3.74 o 
   6   5   2       13.35       19.35      2.29 o 
   7   5   2       96.77       98.00      4.05 o 
   8   5   2       87.02       91.67      4.35 o 
   9   5   2        0.21        3.10      2.88 o 
  10   5   2      636.61      611.81     15.05 o 
  11   5   2       15.76       21.40      5.53 o 
  12   5   2       22.46       16.26     12.18 o 
  13   5   2      101.83       75.42     11.60 o 
 -13   6   2       33.94       34.38      7.35 o 
 -12   6   2        4.78       12.64      4.77 o 
 -11   6   2        0.17        4.63      3.83 o 
 -10   6   2      174.03      152.17      6.30 o 
  -9   6   2      116.03      122.66      9.46 o 
  -8   6   2      248.28      220.11     10.13 o 
  -7   6   2     1655.63     1509.05     29.73 o 
  -6   6   2     1091.77     1042.02     16.39 o 
  -5   6   2      832.29      701.99     10.53 o 
  -4   6   2      391.10      483.80      8.29 o 
  -3   6   2     1022.18     1004.23     13.57 o 
  -2   6   2      841.14      820.42     12.31 o 
  -1   6   2      156.82      140.62      2.53 o 
   0   6   2      194.29      225.28      3.92 o 
   1   6   2     4785.50     4914.25     64.55 o 
   2   6   2       35.88      102.59      2.92 o 
   3   6   2      640.75      648.86      9.57 o 
   4   6   2       46.32       35.75      1.79 o 
   5   6   2       20.81       22.29      1.53 o 
   6   6   2      290.92      290.05      5.46 o 
   7   6   2      109.34      103.91      6.36 o 
   8   6   2        2.31        1.03      2.59 o 
   9   6   2      590.82      577.22     14.07 o 
  10   6   2       43.75       43.79      4.75 o 
  11   6   2       29.32       24.37      8.12 o 
  12   6   2       64.74       62.66     10.44 o 
  13   6   2      190.56      186.24     15.67 o 
 -12   7   2       45.51       51.14      6.23 o 
 -11   7   2      107.78      131.91      6.56 o 
 -10   7   2      253.43      252.22     11.10 o 
  -9   7   2      242.02      212.58      8.34 o 
  -8   7   2       68.88       81.54      5.31 o 
  -7   7   2       93.46       51.12      4.44 o 
  -6   7   2      421.10      424.88      8.46 o 
  -5   7   2      521.23      581.16     15.59 o 
  -4   7   2     2874.48     2897.55     36.49 o 
  -3   7   2      845.37      835.01     11.75 o 
  -2   7   2     4934.76     4999.74     55.77 o 
  -1   7   2       93.25      150.73      3.07 o 
   0   7   2     2194.52     2292.24     32.31 o 
   1   7   2      955.53      947.80     14.41 o 
   2   7   2      310.50      362.84      7.80 o 
   3   7   2      472.65      459.10     12.90 o 
   4   7   2       38.14       48.59      3.55 o 
   5   7   2     5793.13     6383.93     77.19 o 
   6   7   2       90.86       91.84      3.51 o 
   7   7   2      386.61      379.35      7.77 o 
   8   7   2      287.46      341.09      9.89 o 
   9   7   2      159.30      144.17     13.92 o 
  10   7   2       13.19        5.62      9.86 o 
  11   7   2      477.65      396.27     20.31 o 
  12   7   2      178.27      147.95     12.76 o 
 -12   8   2       54.19       54.23      8.88 o 
 -11   8   2      240.94      227.43      7.66 o 
 -10   8   2        2.95        6.03      3.48 o 
  -9   8   2        0.08       -3.39      3.39 o 
  -8   8   2        3.36        3.57      3.70 o 
  -7   8   2      329.78      245.41      8.05 o 
  -6   8   2      253.38      227.04      6.16 o 
  -5   8   2       12.06        5.55      2.42 o 
  -4   8   2     4111.04     4256.56     52.99 o 
  -3   8   2     2126.01     1913.65     21.21 o 
  -2   8   2      541.79      490.20      7.52 o 
  -1   8   2     1867.93     1996.50     23.94 o 
   0   8   2       74.73       63.38      2.88 o 
   1   8   2        0.62        0.73      1.42 o 
   2   8   2      158.67      170.25      4.32 o 
   3   8   2       40.13       58.01      2.65 o 
   4   8   2       62.55       78.63      3.56 o 
   5   8   2        2.97        1.99      2.20 o 
   6   8   2      290.63      319.34      7.70 o 
   7   8   2       55.89       61.24      4.00 o 
   8   8   2      689.22      672.53     18.44 o 
   9   8   2        0.03        1.02      4.72 o 
  10   8   2       11.12       11.02      5.57 o 
  11   8   2      137.78      139.06      9.33 o 
  12   8   2        8.65        6.96      8.12 o 
 -11   9   2       10.69       17.19      4.37 o 
 -10   9   2       33.08       29.07      4.58 o 
  -9   9   2       48.14       46.03      4.29 o 
  -8   9   2        1.15        7.30      3.46 o 
  -7   9   2       20.53       44.36      3.96 o 
  -6   9   2      188.26      181.34      6.11 o 
  -5   9   2        1.29       -0.34      2.30 o 
  -4   9   2      157.23      171.46      4.30 o 
  -3   9   2      159.13      167.86      4.79 o 
  -2   9   2       20.16       16.07      2.20 o 
  -1   9   2       31.80       44.05      2.46 o 
   0   9   2     2720.71     2655.08     36.50 o 
   1   9   2        5.25       12.68      2.17 o 
   2   9   2       15.33       14.10      3.10 o 
   3   9   2        9.58       15.56      2.52 o 
   4   9   2      294.60      278.73     11.82 o 
   5   9   2      739.46      634.65     12.12 o 
   6   9   2       15.75       27.02      4.19 o 
   7   9   2      876.26      928.71     17.00 o 
   8   9   2      110.88      114.55      7.67 o 
   9   9   2        2.27        0.46      4.83 o 
  10   9   2        3.65       -4.92      4.92 o 
  11   9   2        0.08       -0.81      5.79 o 
 -10  10   2        0.00        1.69      3.95 o 
  -9  10   2      158.13      156.90      6.33 o 
  -8  10   2      181.60      208.56      7.50 o 
  -7  10   2        8.77       14.33      3.77 o 
  -6  10   2        0.83       -2.14      2.61 o 
  -5  10   2        6.44        7.47      2.40 o 
  -4  10   2        1.98        2.10      2.13 o 
  -3  10   2       53.07       56.82      3.00 o 
  -2  10   2      788.08      756.56     11.41 o 
  -1  10   2       93.04       89.99      3.55 o 
   0  10   2       83.36       55.28      4.51 o 
   1  10   2      977.21     1049.58     17.75 o 
   2  10   2      154.54      155.70      5.11 o 
   3  10   2      251.37      225.55      6.37 o 
   4  10   2       37.83       30.18      3.54 o 
   5  10   2       67.11       59.36      3.83 o 
   6  10   2      192.56      195.12      6.66 o 
   7  10   2      112.95       83.82      5.57 o 
   8  10   2        0.09        5.76      4.80 o 
   9  10   2       30.53       21.92      6.22 o 
  10  10   2        0.12        0.93      5.79 o 
 -10  11   2      300.16      346.50     16.84 o 
  -9  11   2      622.60      717.09     20.86 o 
  -8  11   2      405.34      412.98     10.04 o 
  -7  11   2       20.58       19.07      3.89 o 
  -6  11   2        0.83        1.78      3.39 o 
  -5  11   2        1.59       -2.55      2.55 o 
  -4  11   2       18.29       14.68      2.81 o 
  -3  11   2       32.79       54.20      3.51 o 
  -2  11   2        8.46       10.41      2.57 o 
  -1  11   2      361.81      376.22      7.69 o 
   0  11   2      149.29      147.41      4.61 o 
   1  11   2      367.20      345.13      8.21 o 
   2  11   2      324.17      368.22      8.54 o 
   3  11   2        7.31        1.68      2.74 o 
   4  11   2      428.29      395.89     13.18 o 
   5  11   2      482.48      464.12     12.16 o 
   6  11   2       14.40       13.82      3.85 o 
   7  11   2        0.04        2.07      4.25 o 
   8  11   2       27.76       28.73     11.02 o 
   9  11   2       62.95       70.92      8.41 o 
  -8  12   2      232.29      265.63      8.63 o 
  -7  12   2        1.84       -3.77      3.77 o 
  -6  12   2       52.77       50.59      4.77 o 
  -5  12   2       20.89       15.60      3.87 o 
  -4  12   2       50.80       67.52      4.10 o 
  -3  12   2      218.53      200.12      6.03 o 
  -2  12   2        9.79        9.61      2.77 o 
  -1  12   2       19.73       24.89      2.98 o 
   0  12   2       33.85       28.19      2.81 o 
   1  12   2        4.29        1.56      2.75 o 
   2  12   2       11.90       12.49      3.13 o 
   3  12   2       48.31       46.78      3.98 o 
   4  12   2        4.40       -0.84      3.77 o 
   5  12   2       84.62       73.16      5.54 o 
   6  12   2       33.59       41.93      5.09 o 
   7  12   2      172.32      161.75      8.02 o 
   8  12   2      181.13      184.75     10.87 o 
  -7  13   2       38.00       39.55      4.80 o 
  -6  13   2       12.48       18.64      4.36 o 
  -5  13   2      372.40      381.04     15.49 o 
  -4  13   2      406.64      421.15      9.53 o 
  -3  13   2       63.06       66.93      4.17 o 
  -2  13   2      161.08      172.82      6.04 o 
  -1  13   2       64.21       57.37      3.94 o 
   0  13   2        8.93        2.60      2.93 o 
   1  13   2      229.76      220.82      6.28 o 
   2  13   2        5.46       11.14      3.52 o 
   3  13   2       54.88       76.96      5.54 o 
   4  13   2      217.51      219.16      8.64 o 
   5  13   2       10.51        6.67      6.09 o 
   6  13   2       19.46       28.29      5.23 o 
   7  13   2       11.66       14.52      6.54 o 
  -5  14   2      253.00      261.08      9.11 o 
  -4  14   2       18.69       15.63      4.16 o 
  -3  14   2        8.50        2.04      3.47 o 
  -2  14   2       14.39       14.73      3.62 o 
  -1  14   2       84.90       91.51      4.81 o 
   0  14   2       13.31       16.48      3.49 o 
   1  14   2       16.89        6.48      3.19 o 
   2  14   2       45.96       43.40      4.08 o 
   3  14   2      332.03      325.27     15.81 o 
   4  14   2       25.83       42.77      5.64 o 
   5  14   2      215.48      226.18      9.64 o 
  -2  15   2        2.73        3.61      3.50 o 
  -1  15   2        0.33        0.53      3.89 o 
   0  15   2       54.24       55.89      4.28 o 
   1  15   2       54.97       45.55      4.35 o 
   2  15   2       31.10       32.46      4.31 o 
  -4 -14   3        8.99       15.08      6.38 o 
  -3 -14   3       20.58       16.51      4.69 o 
  -2 -14   3        0.76        5.83      3.60 o 
  -1 -14   3       23.63       34.56      5.29 o 
   0 -14   3        1.51       -1.03      3.42 o 
   1 -14   3      295.90      306.98      7.82 o 
   2 -14   3       36.49       41.60      4.18 o 
   3 -14   3       17.66       24.13      4.21 o 
   4 -14   3        0.71        6.54      3.57 o 
  -6 -13   3      105.15      118.89      7.28 o 
  -5 -13   3        2.53        4.57      4.57 o 
  -4 -13   3       10.21        9.30      4.46 o 
  -3 -13   3       29.92       31.01      4.61 o 
  -2 -13   3       16.69       16.36      4.94 o 
  -1 -13   3       11.67        8.56      3.33 o 
   0 -13   3       40.36       43.69      3.63 o 
   1 -13   3        1.81       -1.44      2.86 o 
   2 -13   3      426.36      396.97      8.51 o 
   3 -13   3      227.41      223.57      7.13 o 
   4 -13   3        9.87        9.74      3.39 o 
   5 -13   3       52.08       37.49      4.33 o 
   6 -13   3      286.61      274.57     11.53 o 
  -7 -12   3        0.65       -4.52      4.52 o 
  -6 -12   3      145.75      138.53     16.52 o 
  -5 -12   3      118.10      123.72      9.63 o 
  -4 -12   3      124.92      143.11      7.00 o 
  -3 -12   3      199.24      199.91      7.71 o 
  -2 -12   3        1.26       -2.31      2.63 o 
  -1 -12   3       92.95       79.37      3.94 o 
   0 -12   3      134.53      146.65      4.79 o 
   1 -12   3       29.03       34.71      3.62 o 
   2 -12   3      196.54      180.63      6.40 o 
   3 -12   3      310.17      318.32      7.35 o 
   4 -12   3      493.61      492.82     12.12 o 
   5 -12   3      341.84      330.04      7.73 o 
   6 -12   3      425.41      472.88     10.69 o 
   7 -12   3      113.00      107.51      5.69 o 
   8 -12   3       67.74       68.78      5.45 o 
  -9 -11   3       26.73       25.90      6.76 o 
  -8 -11   3        6.83        2.57      7.17 o 
  -7 -11   3       51.58       49.71      4.57 o 
  -6 -11   3       34.90       41.49      4.06 o 
  -5 -11   3       64.30       73.30      4.40 o 
  -4 -11   3        3.27        1.19      4.64 o 
  -3 -11   3        3.64       12.45      6.90 o 
  -2 -11   3      128.83      146.76      5.40 o 
  -1 -11   3      667.57      623.24     10.07 o 
   0 -11   3       23.96       15.40      2.72 o 
   1 -11   3      332.57      320.55      6.71 o 
   2 -11   3      198.41      175.51      4.94 o 
   3 -11   3      431.78      377.94      8.57 o 
   4 -11   3      404.10      437.95      9.26 o 
   5 -11   3      179.67      182.61      7.81 o 
   6 -11   3        6.39       14.04      3.49 o 
   7 -11   3      438.31      490.19     10.87 o 
   8 -11   3       76.05       84.50      5.34 o 
   9 -11   3      474.36      497.01     11.83 o 
 -10 -10   3       79.77       89.18      8.70 o 
  -9 -10   3        7.85       -0.06      5.45 o 
  -8 -10   3       13.26        9.51      3.78 o 
  -7 -10   3       46.36       42.94      4.94 o 
  -6 -10   3       45.38       49.04      4.03 o 
  -5 -10   3       40.87       33.39      4.03 o 
  -4 -10   3        9.59        7.09      3.19 o 
  -3 -10   3      151.69      156.69      5.37 o 
  -2 -10   3      178.50      177.93      5.62 o 
  -1 -10   3       47.55       31.71      2.38 o 
   0 -10   3        4.72        7.43      1.99 o 
   1 -10   3       73.62       82.32      3.29 o 
   2 -10   3       41.91       29.34      2.90 o 
   3 -10   3        5.82        7.51      2.34 o 
   4 -10   3        7.63        7.01      2.41 o 
   5 -10   3      236.23      219.12      5.80 o 
   6 -10   3       48.98       36.97      2.88 o 
   7 -10   3        2.13        4.57      2.83 o 
   8 -10   3        9.72        3.84      3.14 o 
   9 -10   3      249.37      222.25      6.99 o 
  10 -10   3      320.81      362.11     11.55 o 
 -10  -9   3        0.01        2.18      5.45 o 
  -9  -9   3        0.57       -1.54      3.85 o 
  -8  -9   3       32.78       37.31      4.52 o 
  -7  -9   3       71.98       47.13      3.90 o 
  -6  -9   3        6.14        0.99      2.67 o 
  -5  -9   3      572.41      593.13     11.73 o 
  -4  -9   3        1.27        3.00      2.92 o 
  -3  -9   3      577.81      540.06     10.46 o 
  -2  -9   3      149.21      169.21      5.78 o 
  -1  -9   3      119.51      125.29      5.56 o 
   0  -9   3        1.67       -1.69      1.69 o 
   1  -9   3      535.24      576.05      9.14 o 
   2  -9   3       11.83       17.56      1.96 o 
   3  -9   3      272.48      303.27      5.14 o 
   4  -9   3        3.33       -2.03      2.03 o 
   5  -9   3     1388.99     1269.55     16.40 o 
   6  -9   3      306.91      303.06      6.23 o 
   7  -9   3       65.77       49.43      3.68 o 
   8  -9   3       98.97      116.80      4.72 o 
   9  -9   3      120.59      106.47      5.66 o 
  10  -9   3        8.73        9.34      4.14 o 
  11  -9   3        6.50        3.04      4.20 o 
 -11  -8   3        5.37        4.64      6.96 o 
 -10  -8   3      110.36       92.68      7.51 o 
  -9  -8   3      910.15      958.61     35.18 o 
  -8  -8   3     1358.01     1437.32     24.34 o 
  -7  -8   3        8.11       -0.99      2.60 o 
  -6  -8   3       25.26       23.02      2.93 o 
  -5  -8   3      311.16      337.19      7.71 o 
  -4  -8   3     1111.06     1157.34     18.93 o 
  -3  -8   3      116.06      127.51      4.34 o 
  -2  -8   3       25.63       13.99      2.68 o 
  -1  -8   3       70.77       96.24      3.58 o 
   0  -8   3        9.22        8.21      1.69 o 
   1  -8   3     1148.02     1144.81     15.38 o 
   2  -8   3     1230.36     1244.68     15.38 o 
   3  -8   3        2.91       -0.23      1.65 o 
   4  -8   3      824.57      712.76      8.85 o 
   5  -8   3      363.88      286.96      6.22 o 
   6  -8   3      589.49      612.26      8.84 o 
   7  -8   3       99.94       76.59      4.02 o 
   8  -8   3      236.03      264.90      7.95 o 
   9  -8   3        6.34        2.82      3.25 o 
  10  -8   3       12.80        5.76      3.62 o 
  11  -8   3       80.23       86.76      6.10 o 
  12  -8   3      554.77      619.10     15.99 o 
 -12  -7   3       97.83       93.41     11.02 o 
 -11  -7   3       70.96       75.42      9.86 o 
 -10  -7   3        1.23       -4.45      4.72 o 
  -9  -7   3      247.19      225.42      8.40 o 
  -8  -7   3      294.63      346.00     10.03 o 
  -7  -7   3       55.94       52.53      3.63 o 
  -6  -7   3        4.96       -0.56      2.34 o 
  -5  -7   3      896.41      762.27     11.96 o 
  -4  -7   3        6.55        2.40      1.58 o 
  -3  -7   3      130.08      143.30      4.19 o 
  -2  -7   3      687.48      714.97     10.96 o 
  -1  -7   3       36.66       25.78      1.90 o 
   0  -7   3      817.20      812.05     11.16 o 
   1  -7   3     1069.02     1085.40     14.35 o 
   2  -7   3     1479.38     1407.56     16.92 o 
   3  -7   3      104.88       98.96      2.69 o 
   4  -7   3      165.80      162.83      3.45 o 
   5  -7   3       83.62       94.99      2.97 o 
   6  -7   3       30.51       30.91      4.07 o 
   7  -7   3        5.92        0.36      2.07 o 
   8  -7   3       38.29       54.38      3.71 o 
   9  -7   3        1.48       -0.71      2.77 o 
  10  -7   3      214.09      213.53      6.83 o 
  11  -7   3      421.40      451.92     10.17 o 
  12  -7   3       44.05       60.25      5.80 o 
 -12  -6   3      157.63      206.55     15.67 o 
 -11  -6   3      348.87      370.16     19.15 o 
 -10  -6   3       26.08       19.63      4.27 o 
  -9  -6   3       32.10       31.92      3.73 o 
  -8  -6   3      384.78      394.56      9.12 o 
  -7  -6   3      542.01      555.30      9.95 o 
  -6  -6   3     2423.15     2519.39     34.61 o 
  -5  -6   3       75.77       75.40      2.89 o 
  -4  -6   3      210.60      193.01      4.23 o 
  -3  -6   3      324.22      270.62      5.02 o 
  -2  -6   3      393.80      500.54      6.50 o 
  -1  -6   3     2919.53     3005.95     33.67 o 
   0  -6   3     2775.97     2913.17     35.72 o 
   1  -6   3      267.79      258.01      4.57 o 
   2  -6   3      309.22      264.17      4.04 o 
   3  -6   3       62.07       54.17      2.46 o 
   4  -6   3       97.77      102.60      2.65 o 
   5  -6   3      589.43      543.06      7.60 o 
   6  -6   3        0.79       -1.61      1.90 o 
   7  -6   3     1617.75     1397.66     19.78 o 
   8  -6   3      372.41      318.71      7.24 o 
   9  -6   3        0.20        1.01      2.77 o 
  10  -6   3       69.27       95.69      4.67 o 
  11  -6   3      198.36      163.42      7.06 o 
  12  -6   3       45.03       63.42      5.53 o 
  13  -6   3      173.00      229.28     10.48 o 
 -13  -5   3      160.91      184.50     15.67 o 
 -12  -5   3       23.84       14.79      6.67 o 
 -11  -5   3      455.45      470.03     16.39 o 
 -10  -5   3        1.50       -0.79      4.84 o 
  -9  -5   3        2.37        5.26      3.10 o 
  -8  -5   3      120.90      120.30      4.93 o 
  -7  -5   3     3261.61     3216.99     49.77 o 
  -6  -5   3      619.21      805.41     12.65 o 
  -5  -5   3      169.01      181.08      3.72 o 
  -4  -5   3     1837.10     2097.20     25.63 o 
  -3  -5   3      164.49      139.50      2.62 o 
  -2  -5   3        7.79       11.88      1.03 o 
  -1  -5   3      497.43      531.13      8.31 o 
   0  -5   3       48.74       45.06      1.77 o 
   1  -5   3       15.34       45.70      1.49 o 
   2  -5   3     1997.93     2010.71     21.50 o 
   3  -5   3      138.76      142.53      2.83 o 
   4  -5   3      299.92      317.27      4.46 o 
   5  -5   3        4.17        9.44      1.47 o 
   6  -5   3       52.71       48.94      2.26 o 
   7  -5   3       84.91       78.36      3.64 o 
   8  -5   3      534.87      566.41     10.47 o 
   9  -5   3      435.28      394.33      8.33 o 
  10  -5   3       91.48       80.46      4.30 o 
  11  -5   3        0.13       -2.80      3.53 o 
  12  -5   3       16.81       17.85      4.32 o 
  13  -5   3       87.18      104.36      8.88 o 
 -13  -4   3      113.82      141.98     10.64 o 
 -12  -4   3       24.70       21.76      6.56 o 
 -11  -4   3        6.68       11.70      5.12 o 
 -10  -4   3       77.79       85.55      5.80 o 
  -9  -4   3      105.08      100.95      4.84 o 
  -8  -4   3        0.41       -1.24      2.42 o 
  -7  -4   3      203.06      256.07      6.63 o 
  -6  -4   3      586.33      538.36     11.04 o 
  -5  -4   3      251.32      235.74      4.40 o 
  -4  -4   3     1644.02     1757.92     20.45 o 
  -3  -4   3       83.09      100.87      2.40 o 
  -2  -4   3      601.93      667.62      8.12 o 
  -1  -4   3     4609.02     4858.95     53.79 o 
   0  -4   3     1090.32     1138.67     13.22 o 
   1  -4   3     2441.32     2568.08     28.80 o 
   2  -4   3     3691.70     4201.28     48.60 o 
   3  -4   3      319.16      291.89      4.03 o 
   4  -4   3      536.88      530.59      6.40 o 
   5  -4   3       17.62       15.08      1.49 o 
   6  -4   3      355.60      354.05      7.89 o 
   7  -4   3      963.41     1021.78     19.90 o 
   8  -4   3     1097.30      992.47     14.83 o 
   9  -4   3       11.49       -1.95      2.40 o 
  10  -4   3        3.96        4.98      2.94 o 
  11  -4   3       91.39       92.04      5.25 o 
  12  -4   3       32.42       32.53      4.47 o 
  13  -4   3       48.04       27.21      6.35 o 
 -13  -3   3        2.69       -3.19      6.15 o 
 -12  -3   3        0.15        0.00      5.33 o 
 -11  -3   3      951.89      967.61     51.64 o 
 -10  -3   3      396.22      418.99     12.02 o 
  -9  -3   3      218.37      208.55      6.53 o 
  -8  -3   3        0.00       -2.40      2.40 o 
  -7  -3   3      354.90      378.24      8.29 o 
  -6  -3   3       50.03       58.31      3.34 o 
  -5  -3   3      966.36     1004.14     14.70 o 
  -4  -3   3      708.37      762.52     14.66 o 
  -3  -3   3      254.64      193.01      2.84 o 
  -2  -3   3      789.37      678.15      8.19 o 
  -1  -3   3       35.01       34.70      1.16 o 
   0  -3   3      229.79      283.63      3.65 o 
   1  -3   3     8164.61     8286.64     75.99 o 
   2  -3   3     6194.75     6361.43     58.49 o 
   3  -3   3     2342.21     2467.61     24.77 o 
   4  -3   3      280.68      430.43      6.20 o 
   5  -3   3       84.86      117.21      2.86 o 
   6  -3   3       59.70       47.26      2.08 o 
   7  -3   3      497.37      430.81     13.95 o 
   8  -3   3       30.68       24.07      2.98 o 
   9  -3   3      461.79      394.53      7.94 o 
  10  -3   3        0.58       -2.47      2.47 o 
  11  -3   3       93.23      111.68      5.40 o 
  12  -3   3      122.98      141.54      8.37 o 
  13  -3   3       11.51        5.72      5.67 o 
  14  -3   3      195.01      214.55     11.14 o 
 -14  -2   3       49.80       57.44     12.76 o 
 -13  -2   3        8.78       -1.74      6.56 o 
 -12  -2   3       18.43       25.38      7.83 o 
 -11  -2   3       60.17       44.74      8.70 o 
 -10  -2   3     1576.16     1503.99     30.75 o 
  -9  -2   3     1295.84     1280.85     26.28 o 
  -8  -2   3      626.79      668.31     12.75 o 
  -7  -2   3      310.20      377.40      7.21 o 
  -6  -2   3      341.53      458.09      7.95 o 
  -5  -2   3       23.50        9.86      1.53 o 
  -4  -2   3      334.22      455.42      7.29 o 
  -3  -2   3     9845.93    10839.63    112.36 o 
  -2  -2   3     3881.79     4133.21     42.98 o 
  -1  -2   3      481.77      354.75      4.03 o 
   0  -2   3        1.13        1.71      0.61 o 
   1  -2   3      629.93      579.63      5.12 o 
   2  -2   3        3.74       -0.59      0.59 o 
   3  -2   3     2110.67     2419.32     21.69 o 
   4  -2   3    10286.53    10971.04    105.93 o 
   5  -2   3      535.80      733.26     10.46 o 
   6  -2   3      166.40      128.30      3.75 o 
   7  -2   3      160.79      197.89      5.44 o 
   8  -2   3       28.04       39.86      3.24 o 
   9  -2   3        1.28        0.79      2.70 o 
  10  -2   3      132.53      109.23      4.96 o 
  11  -2   3      268.48      197.33      8.61 o 
  12  -2   3      168.45      206.48      9.80 o 
  13  -2   3        2.88        7.54      5.56 o 
  14  -2   3       82.89       95.86      8.32 o 
 -14  -1   3        0.71       -6.76      6.76 o 
 -13  -1   3      489.88      480.39     22.63 o 
 -12  -1   3      196.49      174.98     11.28 o 
 -11  -1   3      104.30       91.40      7.05 o 
 -10  -1   3     1328.37     1366.14     28.22 o 
  -9  -1   3      798.62      830.20     15.86 o 
  -8  -1   3      921.12      952.71     12.33 o 
  -7  -1   3       21.78       25.48      1.78 o 
  -6  -1   3        0.04        2.90      1.83 o 
  -5  -1   3      809.80      834.34     10.43 o 
  -4  -1   3      170.17      131.44      2.64 o 
  -3  -1   3     7364.89     7495.49     83.97 o 
  -2  -1   3    52193.68    55100.01    652.60 o 
  -1  -1   3        5.69       -0.77      0.77 o 
   0  -1   3     4008.31     4255.07     37.60 o 
   1  -1   3      409.17      382.53      2.92 o 
   2  -1   3      725.09      837.99      7.48 o 
   3  -1   3      297.20      319.69      3.93 o 
   4  -1   3      942.80      972.93     11.81 o 
   5  -1   3     4438.77     4494.40     54.66 o 
   6  -1   3     6661.07     6795.37     76.21 o 
   7  -1   3      125.21      161.90      3.71 o 
   8  -1   3       70.39       69.62      3.47 o 
   9  -1   3      381.00      420.67      8.86 o 
  10  -1   3        6.54        0.32      2.75 o 
  11  -1   3       30.99       40.20      4.61 o 
  12  -1   3      760.51      738.85     19.18 o 
  13  -1   3        0.31        5.38      5.34 o 
  14  -1   3        2.27       -5.67      5.67 o 
 -14   0   3      186.68      173.14     12.92 o 
 -13   0   3      275.59      241.09     10.58 o 
 -12   0   3        0.03        0.68      4.95 o 
 -11   0   3        2.11       -0.69      4.12 o 
 -10   0   3        0.14       -3.07      3.50 o 
  -9   0   3       88.32       87.14      3.93 o 
  -8   0   3      255.28      350.89      6.93 o 
  -7   0   3       63.96       62.62      2.33 o 
  -6   0   3      580.50      723.64     10.31 o 
  -5   0   3        1.57        1.33      1.17 o 
  -4   0   3      210.02      269.83      3.78 o 
  -3   0   3      101.90       92.56      1.62 o 
  -2   0   3     2389.54     3046.54     27.07 o 
  -1   0   3     6725.26     6900.20     64.45 o 
   0   0   3     1304.63     1276.62     60.51 o 
   1   0   3     2801.24     3027.57     47.77 o 
   2   0   3       51.89       57.22      1.46 o 
   3   0   3        6.32        0.77      0.68 o 
   4   0   3      694.31      782.75     10.65 o 
   5   0   3     2667.18     2725.08     37.34 o 
   6   0   3     1099.29     1313.90     17.53 o 
   7   0   3      426.02      470.40      8.01 o 
   8   0   3      190.90      173.33      4.61 o 
   9   0   3      306.20      311.58      8.70 o 
  10   0   3      328.27      241.91      7.60 o 
  11   0   3      102.15       81.91      6.62 o 
  12   0   3        0.00       -4.33      4.33 o 
  13   0   3       69.17       59.32      9.40 o 
  14   0   3       21.12       34.13      6.44 o 
 -14   1   3       44.93       38.47      7.12 o 
 -13   1   3       31.05       10.28      5.43 o 
 -12   1   3      196.32      177.44      8.95 o 
 -11   1   3      501.81      480.50     13.87 o 
 -10   1   3      179.84      158.41      8.89 o 
  -9   1   3       67.55       68.44      3.27 o 
  -8   1   3      212.65      227.34      6.31 o 
  -7   1   3      737.31      661.64     11.36 o 
  -6   1   3       19.53        0.61      1.36 o 
  -5   1   3        1.46        6.82      1.22 o 
  -4   1   3      311.82      279.61      3.96 o 
  -3   1   3      948.82      989.38     11.66 o 
  -2   1   3      947.29     1033.39      9.96 o 
  -1   1   3    13804.56    14141.04    180.39 o 
   0   1   3    10938.86    11190.76    165.95 o 
   1   1   3      562.55      756.88      8.16 o 
   2   1   3       51.61       79.36      1.76 o 
   3   1   3     3265.20     3245.11     34.44 o 
   4   1   3     2017.27     2129.91     24.19 o 
   5   1   3     1241.57     1249.94     16.32 o 
   6   1   3      216.30      187.19      4.11 o 
   7   1   3       82.59       81.81      2.94 o 
   8   1   3      314.54      279.70      6.18 o 
   9   1   3        1.12       -0.62      2.27 o 
  10   1   3      291.29      273.36      8.54 o 
  11   1   3       36.72       40.10      5.22 o 
  12   1   3       39.46       61.44      6.25 o 
  13   1   3        5.89        6.51      5.11 o 
  14   1   3        6.18        6.98      5.76 o 
 -14   2   3      355.96      387.63     14.49 o 
 -13   2   3       26.09       17.78      5.91 o 
 -12   2   3      395.81      400.12     13.38 o 
 -11   2   3      375.25      368.36     12.18 o 
 -10   2   3       70.57       60.31      4.85 o 
  -9   2   3      329.46      281.82      7.13 o 
  -8   2   3     1540.19     1523.10     23.15 o 
  -7   2   3      401.97      396.96      7.94 o 
  -6   2   3     5011.35     5625.99     63.42 o 
  -5   2   3     5234.56     5771.61     78.94 o 
  -4   2   3      712.24      782.48      9.75 o 
  -3   2   3     2359.96     2552.30     28.93 o 
  -2   2   3      492.41      416.11      6.15 o 
  -1   2   3     8908.37    10143.03    263.88 o 
   0   2   3    20958.31    20583.37    447.38 o 
   1   2   3     7548.66     7613.24    140.00 o 
   2   2   3     5017.29     4688.91     42.91 o 
   3   2   3       89.42       52.98      1.82 o 
   4   2   3       54.80       47.37      1.31 o 
   5   2   3      745.85      896.70     16.86 o 
   6   2   3      208.20      194.33      4.03 o 
   7   2   3       16.73       25.03      2.08 o 
   8   2   3       13.84       10.33      1.91 o 
   9   2   3      441.80      417.82     21.63 o 
  10   2   3       50.70       44.78      6.13 o 
  11   2   3       17.73       10.41      4.21 o 
  12   2   3       35.30       39.00      8.04 o 
  13   2   3      319.70      310.90     11.92 o 
  14   2   3      155.03      158.94     11.69 o 
 -14   3   3      230.64      221.05     20.89 o 
 -13   3   3      256.83      252.51     11.35 o 
 -12   3   3      246.06      291.07     11.59 o 
 -11   3   3       21.60       24.26      5.29 o 
 -10   3   3      172.23      186.22      8.30 o 
  -9   3   3      141.13      131.53      5.47 o 
  -8   3   3      910.57      925.66     17.63 o 
  -7   3   3     1712.51     1774.31     26.05 o 
  -6   3   3      358.54      511.40     12.91 o 
  -5   3   3      196.46      264.05      4.24 o 
  -4   3   3      709.63      673.22      8.56 o 
  -3   3   3     4194.85     4722.16     61.88 o 
  -2   3   3      269.02      385.86      8.58 o 
  -1   3   3     1882.78     1690.60     22.98 o 
   0   3   3      823.18     1104.88     20.20 o 
   2   3   3     1878.23     1839.34     20.71 o 
   3   3   3     3092.99     3185.50     35.15 o 
   4   3   3     1169.07     1329.37     16.62 o 
   5   3   3       19.63       39.51      2.44 o 
   6   3   3       10.62        4.07      1.06 o 
   7   3   3      194.36      261.04      4.95 o 
   8   3   3      361.07      368.34      7.77 o 
   9   3   3        1.32       -2.54      3.27 o 
  10   3   3      173.76      147.20      9.40 o 
  11   3   3      106.86       89.19     12.82 o 
  12   3   3       59.58       75.57      7.93 o 
  13   3   3      278.87      264.38     13.74 o 
  14   3   3       78.84       90.47      9.63 o 
 -13   4   3      112.86      148.97      9.53 o 
 -12   4   3       23.18       21.83      6.06 o 
 -11   4   3      796.04      711.67     20.79 o 
 -10   4   3        4.03        3.02      3.11 o 
  -9   4   3     1259.27     1210.74     22.49 o 
  -8   4   3      424.36      429.12     10.43 o 
  -7   4   3      302.53      282.56      6.72 o 
  -6   4   3        6.12       11.74      1.15 o 
  -5   4   3     2323.38     2242.46     26.10 o 
  -4   4   3      201.53      161.53      3.10 o 
  -3   4   3      230.71      335.99      5.30 o 
  -2   4   3      284.55      233.72      4.19 o 
  -1   4   3     1403.93     1322.43     21.02 o 
   0   4   3     1962.02     1599.44     27.85 o 
   1   4   3      392.38      281.61      4.48 o 
   2   4   3      729.37      972.79     13.54 o 
   3   4   3      462.75      416.31      5.50 o 
   4   4   3      195.52      175.79      3.25 o 
   5   4   3      510.19      463.57      7.51 o 
   6   4   3     1020.65     1072.38     15.73 o 
   7   4   3       56.49       63.21      3.33 o 
   8   4   3       12.41        7.40      2.61 o 
   9   4   3       81.78       88.52      8.70 o 
  10   4   3      374.72      389.15     11.22 o 
  11   4   3       46.40       42.61      6.35 o 
  12   4   3       32.80       31.30      6.76 o 
  13   4   3        0.02        5.51     10.73 o 
 -13   5   3      128.92      127.49      9.19 o 
 -12   5   3      136.33      155.47      9.29 o 
 -11   5   3      161.80      171.24      7.59 o 
 -10   5   3       24.47       20.24      3.62 o 
  -9   5   3      923.27      803.34     16.76 o 
  -8   5   3       18.35       26.77      3.70 o 
  -7   5   3     1580.70     1565.42     26.90 o 
  -6   5   3        1.91        9.80      1.80 o 
  -5   5   3       83.67       67.67      2.46 o 
  -4   5   3    15918.57    16890.64    281.42 o 
  -3   5   3       44.51       69.63      2.30 o 
  -2   5   3     2058.26     2151.58     29.50 o 
  -1   5   3        0.79       -1.73      1.73 o 
   0   5   3      229.59      339.95      8.63 o 
   1   5   3      586.64      686.87     11.12 o 
   2   5   3     1814.65     1763.59     23.80 o 
   3   5   3     7446.13     8886.83     97.95 o 
   4   5   3       69.99       84.28      2.58 o 
   5   5   3       16.77       16.11      1.34 o 
   6   5   3      184.92      238.02      4.86 o 
   7   5   3       45.13       46.83      3.04 o 
   8   5   3        7.96        3.53      2.86 o 
   9   5   3      763.87      738.37     16.74 o 
  10   5   3       11.68       20.73      4.12 o 
  11   5   3       81.72       91.82      7.58 o 
  12   5   3        1.46       -5.12      5.12 o 
  13   5   3       11.10       23.21      6.53 o 
 -13   6   3      115.02      119.18     12.29 o 
 -12   6   3       36.80       26.46      5.23 o 
 -11   6   3        4.59        6.38      3.93 o 
 -10   6   3       14.95       22.29      3.94 o 
  -9   6   3      461.29      377.34     10.59 o 
  -8   6   3      119.23      102.94      5.37 o 
  -7   6   3      737.81      641.26     14.03 o 
  -6   6   3      727.34      711.18     14.81 o 
  -5   6   3      172.72      148.54      3.90 o 
  -4   6   3      380.79      277.83      6.07 o 
  -3   6   3     2026.61     2313.64     29.13 o 
  -2   6   3      601.82      552.25      8.88 o 
  -1   6   3        9.35        6.65      1.09 o 
   0   6   3      890.50     1090.91     15.34 o 
   1   6   3      821.88      806.21     13.12 o 
   2   6   3        8.66        5.71      1.41 o 
   3   6   3        6.56        4.54      1.07 o 
   4   6   3      815.40      853.83     12.52 o 
   5   6   3      664.72      709.41     10.88 o 
   6   6   3     2632.37     2655.61     36.39 o 
   7   6   3        6.22        2.95      3.16 o 
   8   6   3        3.16        4.73      2.74 o 
   9   6   3        3.96        0.61      3.53 o 
  10   6   3        8.28       11.59      4.65 o 
  11   6   3       36.65       20.89      8.12 o 
  12   6   3        9.45        5.80      8.12 o 
  13   6   3        1.87        1.16      8.12 o 
 -12   7   3        4.92       -4.46      4.46 o 
 -11   7   3        0.30        0.83      3.94 o 
 -10   7   3      144.38      112.31      5.86 o 
  -9   7   3      202.93      142.29      7.66 o 
  -8   7   3      478.22      504.06     12.18 o 
  -7   7   3     1213.03     1157.53     27.64 o 
  -6   7   3      359.09      423.64      8.47 o 
  -5   7   3      353.29      290.72      6.50 o 
  -4   7   3      540.49      630.31      9.65 o 
  -3   7   3       34.27       27.47      1.87 o 
  -2   7   3     2227.76     2471.23     30.70 o 
  -1   7   3      164.33      134.00      2.96 o 
   0   7   3      178.16      210.86      3.90 o 
   1   7   3       78.62      114.83      3.34 o 
   2   7   3       72.45       82.24      2.78 o 
   3   7   3        3.42        0.74      1.46 o 
   4   7   3      568.96      534.46      9.16 o 
   5   7   3      530.63      627.03      9.94 o 
   6   7   3       75.98       77.78      5.22 o 
   7   7   3      649.78      685.17     12.95 o 
   8   7   3       51.18       47.73      4.59 o 
   9   7   3      352.37      323.02     12.47 o 
  10   7   3        3.71       -3.09      4.72 o 
  11   7   3       35.16       16.59      8.41 o 
  12   7   3       17.64       18.57      8.70 o 
 -12   8   3       40.16       55.83      6.28 o 
 -11   8   3        8.99        5.78      3.90 o 
 -10   8   3      304.68      341.42     10.93 o 
  -9   8   3       16.11        9.60      4.85 o 
  -8   8   3       47.30       34.79      7.04 o 
  -7   8   3       15.68        8.09      3.47 o 
  -6   8   3      131.41      129.19      4.70 o 
  -5   8   3       16.27        2.85      2.25 o 
  -4   8   3       82.09       87.07      3.54 o 
  -3   8   3        1.62       -1.49      1.49 o 
  -2   8   3      233.50      207.89      4.03 o 
  -1   8   3        7.30        2.32      1.19 o 
   0   8   3      479.09      442.74      7.71 o 
   1   8   3       26.27        7.27      1.65 o 
   2   8   3       35.40       45.71      3.70 o 
   3   8   3      101.70       74.19      3.05 o 
   4   8   3       25.33       19.89      2.10 o 
   5   8   3        0.06       -1.22      2.14 o 
   6   8   3      279.29      286.25      7.22 o 
   7   8   3       24.58       30.88      3.30 o 
   8   8   3        0.14       -2.02      3.95 o 
   9   8   3      292.03      329.93     12.80 o 
  10   8   3        0.81        0.90      5.44 o 
  11   8   3      113.75      134.38      9.06 o 
  12   8   3       95.69      117.20     11.60 o 
 -11   9   3      876.83      941.28     16.73 o 
 -10   9   3      130.70      155.75      6.42 o 
  -9   9   3       15.03        9.89      4.04 o 
  -8   9   3        7.68        7.13      3.54 o 
  -7   9   3      107.93       91.79      4.88 o 
  -6   9   3      115.24       98.72      4.57 o 
  -5   9   3        4.49        0.98      2.48 o 
  -4   9   3      461.69      419.32      7.84 o 
  -3   9   3     2551.42     2512.64     37.64 o 
  -2   9   3       14.33       13.70      1.84 o 
  -1   9   3      167.91      146.92      3.39 o 
   0   9   3        6.41       -1.04      1.93 o 
   1   9   3      174.75      164.08      6.22 o 
   2   9   3      135.52      188.57      4.79 o 
   3   9   3      904.61      941.35     16.09 o 
   4   9   3      434.45      432.12      8.24 o 
   5   9   3      257.59      239.63      6.61 o 
   6   9   3       25.84       16.54      3.04 o 
   7   9   3      202.16      178.72      7.12 o 
   8   9   3      417.74      438.19     14.62 o 
   9   9   3       41.15       42.80      6.67 o 
  10   9   3      169.20      151.46      9.48 o 
  11   9   3       91.18       99.71      8.78 o 
 -10  10   3        9.97        9.33      4.41 o 
  -9  10   3       42.06       48.98      5.78 o 
  -8  10   3       67.01      104.34      6.31 o 
  -7  10   3      844.96      834.65     21.78 o 
  -6  10   3      164.90      215.41      7.61 o 
  -5  10   3       52.71       61.85      4.24 o 
  -4  10   3       36.39       44.45      2.73 o 
  -3  10   3       20.37       20.24      2.46 o 
  -2  10   3       88.63       77.80      3.17 o 
  -1  10   3        6.58        9.16      2.07 o 
   0  10   3      195.28      223.73      9.13 o 
   1  10   3      190.36      201.07      5.83 o 
   2  10   3      145.33      113.18      5.54 o 
   3  10   3        2.19        1.41      2.34 o 
   4  10   3       25.72       32.36      2.87 o 
   5  10   3      350.74      385.67      8.91 o 
   6  10   3     1844.87     1842.67     34.71 o 
   7  10   3       95.22      102.89      5.97 o 
   8  10   3      148.74      171.44      7.48 o 
   9  10   3       13.11        5.45      5.36 o 
  10  10   3        2.93        6.03      5.79 o 
 -10  11   3        4.67        6.24      6.21 o 
  -9  11   3        0.07       -3.26      5.78 o 
  -8  11   3      265.05      254.72     10.65 o 
  -7  11   3      132.31      138.62      6.34 o 
  -6  11   3      927.58      958.36     18.07 o 
  -5  11   3       48.89       54.40      4.10 o 
  -4  11   3      103.00      115.87      4.49 o 
  -3  11   3      574.28      509.76      9.68 o 
  -2  11   3        3.88        3.26      2.33 o 
  -1  11   3      401.55      382.34      7.65 o 
   0  11   3      255.23      228.47      7.01 o 
   1  11   3      109.79      130.98      5.04 o 
   2  11   3      148.11      138.09      5.10 o 
   3  11   3       85.57       73.14      4.52 o 
   4  11   3      296.48      268.70      9.73 o 
   5  11   3      159.15      164.09      7.06 o 
   6  11   3      163.08      154.87     12.18 o 
   7  11   3        0.40        2.96      4.01 o 
   8  11   3      144.25      133.96      9.06 o 
   9  11   3        1.78       -0.41      5.57 o 
  -9  12   3      543.77      534.73     20.98 o 
  -8  12   3        0.96        4.86      5.38 o 
  -7  12   3       79.91       81.02      5.61 o 
  -6  12   3       13.48       10.95      4.27 o 
  -5  12   3      257.77      275.97      9.27 o 
  -4  12   3       40.83       38.39      4.19 o 
  -3  12   3       57.12       74.63      4.03 o 
  -2  12   3        0.02       -2.27      2.27 o 
  -1  12   3      499.62      490.48      9.46 o 
   0  12   3       18.05       27.77      3.59 o 
   1  12   3      562.70      611.75     12.29 o 
   2  12   3        2.37        6.56      2.96 o 
   3  12   3       25.86       22.13      3.51 o 
   4  12   3      284.56      293.49      9.38 o 
   5  12   3       84.56       82.11      5.63 o 
   6  12   3       55.97       48.56      5.09 o 
   7  12   3      142.68      127.76      9.28 o 
   8  12   3     1246.14     1155.17     31.70 o 
  -7  13   3        9.75       12.63      4.62 o 
  -6  13   3        0.14       -3.81      3.81 o 
  -5  13   3        4.74        6.04      3.90 o 
  -4  13   3        0.93       -2.14      3.25 o 
  -3  13   3      300.64      277.38      7.51 o 
  -2  13   3      105.44      132.54      5.05 o 
  -1  13   3       28.93       31.11      3.41 o 
   0  13   3      204.66      234.29      6.46 o 
   1  13   3        2.02        0.49      3.84 o 
   2  13   3      457.58      501.05     11.81 o 
   3  13   3       51.62       68.67      4.79 o 
   4  13   3       90.54       85.14      6.74 o 
   5  13   3      161.52      156.47      7.86 o 
   6  13   3       71.69       74.07      7.80 o 
   7  13   3      148.01      148.11      9.98 o 
  -5  14   3      477.02      454.67     13.99 o 
  -4  14   3      113.80      100.44      5.84 o 
  -3  14   3       47.92       46.35      4.30 o 
  -2  14   3      529.64      558.79     11.20 o 
  -1  14   3       57.03       61.36      4.27 o 
   0  14   3       87.00       89.77      4.65 o 
   1  14   3       89.94       92.13      4.74 o 
   2  14   3      257.16      285.17      7.59 o 
   3  14   3       50.86       56.16      8.86 o 
   4  14   3      232.34      223.20      9.11 o 
   5  14   3       20.02       18.82      8.12 o 
  -3  15   3       18.19        8.70      9.28 o 
  -2  15   3        3.48       -3.62      3.62 o 
  -1  15   3      116.88      131.90      5.77 o 
   0  15   3        2.49       -2.26      3.39 o 
   1  15   3       46.95       44.88      6.58 o 
   2  15   3       15.87       10.37      3.80 o 
  -3 -14   4      134.89      129.06      6.16 o 
  -2 -14   4       42.94       32.62      5.95 o 
  -1 -14   4      285.58      299.87      8.79 o 
   0 -14   4      618.52      626.01     13.67 o 
   1 -14   4       53.26       46.69      4.43 o 
   2 -14   4       10.22       17.27      4.76 o 
   3 -14   4       38.20       37.47      4.05 o 
   4 -14   4       26.93       36.39      4.19 o 
  -6 -13   4       97.48      129.96     11.02 o 
  -5 -13   4       34.85       30.56      5.15 o 
  -4 -13   4       58.90       62.45      5.93 o 
  -3 -13   4      472.34      488.01     11.28 o 
  -2 -13   4        1.93        1.86      3.26 o 
  -1 -13   4       63.25       57.99      4.48 o 
   0 -13   4      423.02      424.09      9.39 o 
   1 -13   4      238.63      204.21      6.14 o 
   2 -13   4        1.28        5.34      3.29 o 
   3 -13   4        3.45        2.98      4.03 o 
   4 -13   4        1.83        4.52      3.24 o 
   5 -13   4      122.86      141.36      6.40 o 
   6 -13   4       66.94       57.41      5.08 o 
  -7 -12   4        0.16        4.86      4.62 o 
  -6 -12   4      156.22      159.50      6.67 o 
  -5 -12   4        1.58       -0.02      3.68 o 
  -4 -12   4      102.96      118.15      6.55 o 
  -3 -12   4        0.03       -0.39      3.54 o 
  -2 -12   4       36.82       33.76      3.43 o 
  -1 -12   4        9.02        1.65      2.56 o 
   0 -12   4       53.46       43.84      3.32 o 
   1 -12   4       45.65       53.14      3.58 o 
   2 -12   4        1.49        1.92      2.68 o 
   3 -12   4       29.96       21.48      3.57 o 
   4 -12   4      697.55      697.24     13.00 o 
   5 -12   4      266.90      294.36      7.51 o 
   6 -12   4       13.56       12.17      3.82 o 
   7 -12   4      227.92      198.40      7.23 o 
   8 -12   4      307.80      360.75     12.43 o 
  -8 -11   4        1.28       -5.65      7.56 o 
  -7 -11   4       77.69       85.23      5.18 o 
  -6 -11   4      133.89      154.54      6.22 o 
  -5 -11   4      206.17      169.71      6.03 o 
  -4 -11   4      108.27      104.58     11.25 o 
  -3 -11   4      131.13      138.21     11.38 o 
  -2 -11   4       25.10       23.79      4.10 o 
  -1 -11   4       22.36       34.90      4.71 o 
   0 -11   4      300.43      264.65      6.00 o 
   1 -11   4      100.61      115.85      4.15 o 
   2 -11   4      129.40      152.55      4.81 o 
   3 -11   4      712.89      653.07     11.82 o 
   4 -11   4      707.45      728.74     12.11 o 
   5 -11   4      293.97      301.13      7.16 o 
   6 -11   4        7.35       12.62      4.16 o 
   7 -11   4       79.68       79.25      5.13 o 
   8 -11   4        4.78        2.11      3.74 o 
   9 -11   4       27.16       27.04      5.24 o 
  -9 -10   4        1.55       -4.64      5.36 o 
  -8 -10   4        8.65       14.86      3.69 o 
  -7 -10   4       60.53       54.84      4.27 o 
  -6 -10   4       58.56       67.11      4.15 o 
  -5 -10   4        1.56       -0.51      3.12 o 
  -4 -10   4        7.72        9.97      3.30 o 
  -3 -10   4        0.69        6.20      2.95 o 
  -2 -10   4      183.48      177.69      5.77 o 
  -1 -10   4       24.96       33.46      2.70 o 
   0 -10   4      159.60      160.69      4.44 o 
   1 -10   4      353.13      377.44      7.09 o 
   2 -10   4        9.71        3.34      2.07 o 
   3 -10   4        0.34        1.08      2.16 o 
   4 -10   4       16.36       14.69      3.72 o 
   5 -10   4       58.62       58.81      3.49 o 
   6 -10   4       21.93       35.59      2.98 o 
   7 -10   4        5.74        0.37      2.96 o 
   8 -10   4       34.69       36.60      3.75 o 
   9 -10   4       17.38       33.90      4.02 o 
  10 -10   4      517.73      494.28     10.63 o 
 -10  -9   4      151.20      215.70     10.87 o 
  -9  -9   4        0.08       -0.09      4.40 o 
  -8  -9   4        9.87        8.80      3.48 o 
  -7  -9   4       69.05       73.56      4.40 o 
  -6  -9   4       18.25       23.03      3.05 o 
  -5  -9   4      305.37      280.46      7.16 o 
  -4  -9   4       50.47       60.73      4.25 o 
  -3  -9   4      117.02      106.93      4.66 o 
  -2  -9   4      101.55      111.19      4.32 o 
  -1  -9   4     1004.76      964.03     14.78 o 
   0  -9   4      157.20      133.16      3.82 o 
   1  -9   4     2119.28     2063.39     26.15 o 
   2  -9   4       21.00       25.20      2.03 o 
   3  -9   4      130.05      122.22      3.25 o 
   4  -9   4      281.39      263.38      6.90 o 
   5  -9   4       25.80       31.73      2.64 o 
   6  -9   4        0.11       -1.28      2.17 o 
   7  -9   4      102.26       88.96      4.12 o 
   8  -9   4      161.71      195.71      6.01 o 
   9  -9   4      468.14      488.46      9.89 o 
  10  -9   4       16.42        6.03      3.60 o 
  11  -9   4      262.69      233.95      8.61 o 
 -11  -8   4       47.33       30.75      8.12 o 
 -10  -8   4        0.15       -4.83      4.83 o 
  -9  -8   4      115.29       83.55      6.57 o 
  -8  -8   4      108.72      111.97      5.22 o 
  -7  -8   4        2.82        6.21      2.83 o 
  -6  -8   4        2.52        0.00      2.34 o 
  -5  -8   4       23.32       26.52      2.79 o 
  -4  -8   4      211.21      179.55      5.22 o 
  -3  -8   4      455.95      488.81      9.43 o 
  -2  -8   4      274.34      277.46      6.45 o 
  -1  -8   4      310.82      368.63      7.00 o 
   0  -8   4        3.84        3.68      2.21 o 
   1  -8   4       52.84       37.97      2.26 o 
   2  -8   4       69.42       62.75      2.38 o 
   3  -8   4       98.53      119.71      5.20 o 
   4  -8   4     1694.81     1588.30     18.13 o 
   5  -8   4      390.10      356.38      6.29 o 
   6  -8   4     1352.59     1208.49     14.92 o 
   7  -8   4       78.74       70.66      3.52 o 
   8  -8   4      334.39      385.94      8.60 o 
   9  -8   4       47.79       58.20      4.23 o 
  10  -8   4       21.16       22.57      5.98 o 
  11  -8   4      238.66      259.27      8.83 o 
  12  -8   4      817.32      900.86     23.55 o 
 -12  -7   4       73.87       85.87     10.44 o 
 -11  -7   4       85.23       71.94      9.86 o 
 -10  -7   4      149.38      158.09      7.33 o 
  -9  -7   4      892.14      807.70     17.83 o 
  -8  -7   4      208.51      246.48      8.14 o 
  -7  -7   4      468.20      455.46      9.81 o 
  -6  -7   4        1.43        2.13      2.37 o 
  -5  -7   4     1327.58     1183.79     17.41 o 
  -4  -7   4       89.15       96.66      3.18 o 
  -3  -7   4       13.40        9.56      1.48 o 
  -2  -7   4      545.56      567.10      8.91 o 
  -1  -7   4        5.32        2.79      0.97 o 
   0  -7   4      737.13      746.86     10.35 o 
   1  -7   4        0.55        0.92      1.35 o 
   2  -7   4     1546.19     1457.70     15.38 o 
   3  -7   4      132.97      123.91      3.06 o 
   4  -7   4       50.30       57.92      2.25 o 
   5  -7   4      467.65      452.24      6.86 o 
   6  -7   4        0.79        0.08      2.03 o 
   7  -7   4       21.16       13.40      2.42 o 
   8  -7   4      213.75      158.07      5.34 o 
   9  -7   4       61.01       56.42      4.02 o 
  10  -7   4       35.08       42.88      4.03 o 
  11  -7   4        1.98       -0.87      4.15 o 
  12  -7   4       88.79       98.41      6.53 o 
 -12  -6   4       48.83       56.28      9.28 o 
 -11  -6   4      160.43      172.32     13.34 o 
 -10  -6   4       26.03       37.97      4.67 o 
  -9  -6   4       86.44       84.64      4.71 o 
  -8  -6   4      265.58      239.70      6.86 o 
  -7  -6   4       91.09       67.99      3.35 o 
  -6  -6   4      817.09      835.91     13.11 o 
  -5  -6   4      308.78      326.60      6.27 o 
  -4  -6   4      160.30      163.84      3.85 o 
  -3  -6   4      119.75      104.42      2.90 o 
  -2  -6   4       78.46       95.74      2.23 o 
  -1  -6   4      494.30      494.94      6.64 o 
   0  -6   4     3500.23     3684.42     43.69 o 
   1  -6   4      452.64      443.33      6.29 o 
   2  -6   4     2421.45     2325.05     23.38 o 
   3  -6   4      306.74      282.96      4.42 o 
   4  -6   4       24.06       24.61      1.59 o 
   5  -6   4      124.17      132.22      3.43 o 
   6  -6   4     1327.59     1299.38     16.73 o 
   7  -6   4       54.75       29.91      3.03 o 
   8  -6   4       21.22        8.67      2.69 o 
   9  -6   4      193.07      193.06      6.04 o 
  10  -6   4      374.81      401.11      8.87 o 
  11  -6   4      235.92      187.07      7.34 o 
  12  -6   4        0.48        6.23      4.46 o 
  13  -6   4      228.99      268.38      9.64 o 
 -13  -5   4      166.86      192.62     16.25 o 
 -12  -5   4      270.80      279.65     17.99 o 
 -11  -5   4        4.65       14.21      5.74 o 
 -10  -5   4       12.96       17.22      4.12 o 
  -9  -5   4        0.54        1.41      3.04 o 
  -8  -5   4        6.37        0.25      2.59 o 
  -7  -5   4        0.41        0.94      2.76 o 
  -6  -5   4      104.47      112.52      3.84 o 
  -5  -5   4        0.02       -0.15      1.57 o 
  -4  -5   4     2529.27     2573.65     31.68 o 
  -3  -5   4       45.81       53.51      1.89 o 
  -2  -5   4      456.41      497.15      6.96 o 
  -1  -5   4      390.55      396.45      5.31 o 
   0  -5   4      952.22      953.10     13.52 o 
   1  -5   4      454.18      525.50      6.99 o 
   2  -5   4      206.84      207.52      3.85 o 
   3  -5   4        3.67        3.29      1.18 o 
   4  -5   4      105.48      110.01      2.62 o 
   5  -5   4      316.24      296.16      4.92 o 
   6  -5   4       84.50       48.56      2.35 o 
   7  -5   4       67.24       34.85      2.74 o 
   8  -5   4      247.68      339.96      7.40 o 
   9  -5   4      802.88      751.21     14.96 o 
  10  -5   4      272.32      269.16      8.91 o 
  11  -5   4        3.95        5.66      3.79 o 
  12  -5   4       42.72       43.06      5.03 o 
  13  -5   4       79.58      105.08      7.79 o 
 -13  -4   4       73.90       92.08      9.41 o 
 -12  -4   4      569.19      547.24     24.37 o 
 -11  -4   4      421.94      386.96     14.94 o 
 -10  -4   4       26.95       40.51      4.79 o 
  -9  -4   4      169.83      163.18      6.11 o 
  -8  -4   4      144.49      167.70      5.70 o 
  -7  -4   4       18.02       26.32      2.80 o 
  -6  -4   4      458.80      503.28      9.68 o 
  -5  -4   4     1004.03     1048.69     15.32 o 
  -4  -4   4      134.63      156.73      3.77 o 
  -3  -4   4      302.38      409.93      5.97 o 
  -2  -4   4     1294.71     1122.66     13.17 o 
  -1  -4   4     7003.97     7001.72     82.75 o 
   0  -4   4      119.44       96.23      2.05 o 
   1  -4   4     3222.42     3637.71     35.50 o 
   2  -4   4     5545.38     6419.50     61.53 o 
   3  -4   4      764.72      898.24      9.24 o 
   4  -4   4       37.80       34.76      1.44 o 
   5  -4   4      155.46      184.40      3.62 o 
   6  -4   4       40.48       34.96      2.24 o 
   7  -4   4      335.19      337.71      6.76 o 
   8  -4   4        0.23       -1.06      2.27 o 
   9  -4   4      196.15      166.34      5.16 o 
  10  -4   4       24.60       35.75      3.48 o 
  11  -4   4       58.69       54.36      4.59 o 
  12  -4   4       38.50       35.03      4.53 o 
  13  -4   4       33.18       49.48      6.97 o 
 -13  -3   4        6.03        9.57     10.15 o 
 -12  -3   4      278.45      246.11     13.11 o 
 -11  -3   4      346.48      361.73     14.75 o 
 -10  -3   4      868.47      857.46     19.62 o 
  -9  -3   4      215.79      209.96      6.66 o 
  -8  -3   4       58.73       78.23      3.98 o 
  -7  -3   4       75.34       69.74      3.58 o 
  -6  -3   4      113.94      143.56      4.46 o 
  -5  -3   4      611.09      628.41      8.97 o 
  -4  -3   4     8887.42     9535.01    105.22 o 
  -3  -3   4     2642.87     2775.04     31.18 o 
  -2  -3   4      708.35      702.82      8.47 o 
  -1  -3   4     1455.62     1553.68     18.94 o 
   0  -3   4       26.77       36.33      1.41 o 
   1  -3   4     1019.14     1055.61      9.82 o 
   2  -3   4       57.65      126.81      1.92 o 
   3  -3   4      919.93     1084.05     10.82 o 
   4  -3   4     2132.01     2029.82     20.64 o 
   5  -3   4        1.47        0.50      1.34 o 
   6  -3   4      242.36      227.93      4.61 o 
   7  -3   4     1067.77      961.50     14.04 o 
   8  -3   4      119.01      128.75      4.33 o 
   9  -3   4      629.16      595.83     10.31 o 
  10  -3   4       29.53       17.74      3.03 o 
  11  -3   4        0.90        4.39      3.30 o 
  12  -3   4       33.07       49.42      5.61 o 
  13  -3   4        5.34        5.31      5.50 o 
  14  -3   4      178.83      181.58     10.73 o 
 -13  -2   4        2.53        1.65     15.96 o 
 -12  -2   4       34.71       27.64      6.76 o 
 -11  -2   4       64.36       61.97     10.73 o 
 -10  -2   4        6.90        5.56      7.06 o 
  -9  -2   4       65.90       85.65      5.96 o 
  -8  -2   4      122.98       97.77      4.28 o 
  -7  -2   4      414.10      479.46      8.61 o 
  -6  -2   4       72.81      109.39      3.36 o 
  -5  -2   4     1633.23     1575.13     22.12 o 
  -4  -2   4        9.13        5.33      1.03 o 
  -3  -2   4      966.87     1181.63     13.74 o 
  -2  -2   4       57.01       97.58      1.61 o 
  -1  -2   4     1090.69     1132.67     12.17 o 
   0  -2   4      105.57      119.07      2.13 o 
   1  -2   4      660.04      638.75      5.86 o 
   2  -2   4      677.11      616.97      5.75 o 
   3  -2   4     1448.11     1821.39     18.42 o 
   4  -2   4      311.00      457.23      5.22 o 
   5  -2   4      184.91      177.68      3.42 o 
   6  -2   4      326.25      325.92      5.14 o 
   7  -2   4     1238.59     1297.51     22.01 o 
   8  -2   4       11.59       16.45      2.31 o 
   9  -2   4     1367.37     1246.88     17.71 o 
  10  -2   4      275.00      281.19      7.58 o 
  11  -2   4      324.40      297.52     10.14 o 
  12  -2   4        8.99        9.72      4.52 o 
  13  -2   4        1.58       14.40      5.87 o 
  14  -2   4       25.71       21.16      6.52 o 
 -14  -1   4        0.73        1.09      6.94 o 
 -13  -1   4        3.46        3.77      6.56 o 
 -12  -1   4       30.20       36.68      7.38 o 
 -11  -1   4      144.41      126.14      9.41 o 
 -10  -1   4      214.75      211.27     11.08 o 
  -9  -1   4      165.72      139.91      6.70 o 
  -8  -1   4      234.04      172.79      4.06 o 
  -7  -1   4      336.32      274.90      6.83 o 
  -6  -1   4      134.94      128.03      3.07 o 
  -5  -1   4      545.92      610.99      8.68 o 
  -4  -1   4      104.12       94.36      3.49 o 
  -3  -1   4    10542.21    12125.13    126.07 o 
  -2  -1   4    20642.88    21420.55    224.82 o 
  -1  -1   4      413.28      327.34      4.66 o 
   0  -1   4     1287.15     1396.41     13.11 o 
   1  -1   4     4780.17     5352.78     41.74 o 
   2  -1   4      272.13      304.14      3.66 o 
   3  -1   4      766.37      866.12      9.70 o 
   4  -1   4     4401.69     4786.41     46.71 o 
   5  -1   4        8.36        5.33      0.96 o 
   6  -1   4     1526.40     1591.64     19.11 o 
   7  -1   4       43.99       69.24      3.12 o 
   8  -1   4       10.30        6.65      2.16 o 
   9  -1   4       46.41       54.16      2.93 o 
  10  -1   4      299.56      352.24      8.94 o 
  11  -1   4        2.39       -0.51      3.74 o 
  12  -1   4      445.96      373.53     12.80 o 
  13  -1   4        0.20        2.45      5.22 o 
  14  -1   4      214.24      193.21     10.58 o 
 -14   0   4       51.25       51.27     13.05 o 
 -13   0   4      161.18      142.27     11.28 o 
 -12   0   4       88.88       88.07      6.83 o 
 -11   0   4      211.66      210.15      8.95 o 
 -10   0   4      251.01      233.91      9.10 o 
  -9   0   4       91.80      122.66      5.25 o 
  -8   0   4      776.24      725.24     10.96 o 
  -7   0   4     1042.18     1025.17     14.16 o 
  -6   0   4     1587.05     1614.95     19.20 o 
  -5   0   4      710.30      854.53     10.62 o 
  -4   0   4       71.22      166.69      2.77 o 
  -3   0   4      536.47      411.49      4.51 o 
  -2   0   4    49242.02    54468.68   1081.26 o 
  -1   0   4       12.63       12.25      0.62 o 
   0   0   4       90.90      109.26      1.34 o 
   1   0   4     1645.22     1679.95     14.18 o 
   2   0   4      651.77      635.42      6.83 o 
   3   0   4     2415.18     2684.17     30.08 o 
   4   0   4      392.71      489.98      6.60 o 
   5   0   4      181.99      216.77      3.63 o 
   6   0   4       56.03       66.16      2.60 o 
   7   0   4        0.72        2.89      1.76 o 
   8   0   4        3.40        6.18      2.07 o 
   9   0   4      424.08      402.57      8.56 o 
  10   0   4      651.23      617.24     13.87 o 
  11   0   4      250.98      257.33      8.84 o 
  12   0   4      408.11      382.17     14.86 o 
  13   0   4        5.17        0.14      4.93 o 
  14   0   4       24.45       31.64      6.31 o 
 -14   1   4        7.18        4.08      6.12 o 
 -13   1   4      169.42      162.86      9.29 o 
 -12   1   4      270.60      223.78      9.87 o 
 -11   1   4      208.19      213.08     11.25 o 
 -10   1   4     1274.68     1164.30     25.09 o 
  -9   1   4       52.90       61.47      3.24 o 
  -8   1   4       67.23       50.55      3.31 o 
  -7   1   4        3.79        4.04      2.00 o 
  -6   1   4      176.19      115.78      3.14 o 
  -5   1   4      137.15       96.34      2.53 o 
  -4   1   4       18.40       41.51      1.40 o 
  -3   1   4     2281.60     2283.43     24.13 o 
  -2   1   4     4575.37     4944.94     45.80 o 
   0   1   4    13056.24    13841.91    153.84 o 
   1   1   4        0.00        5.19      2.02 o 
   2   1   4      202.78      253.44      3.62 o 
   3   1   4      630.08      623.19      8.25 o 
   4   1   4      568.78      558.32      7.69 o 
   5   1   4     1956.87     2110.88     26.44 o 
   6   1   4     1215.87     1281.63     17.06 o 
   7   1   4        1.12        1.41      1.62 o 
   8   1   4      578.75      539.67      8.98 o 
   9   1   4      830.29      721.89     12.56 o 
  10   1   4        7.69       31.29      5.69 o 
  11   1   4       37.69       36.15      5.70 o 
  12   1   4      191.87      188.08     10.23 o 
  13   1   4       52.58       57.50      6.68 o 
  14   1   4       20.99       13.15      6.03 o 
 -14   2   4      473.01      503.40     21.33 o 
 -13   2   4      360.78      345.48     13.14 o 
 -12   2   4      131.81      144.01     12.47 o 
 -11   2   4      197.24      216.40      9.29 o 
 -10   2   4      974.27      929.47     20.44 o 
  -9   2   4        3.49        4.38      2.62 o 
  -8   2   4     2665.47     2766.32     45.02 o 
  -7   2   4      919.71      897.84     12.71 o 
  -6   2   4      293.01      306.56      5.32 o 
  -5   2   4     2507.03     2667.60     37.24 o 
  -4   2   4      189.15      241.79      3.88 o 
  -3   2   4     5031.17     4834.06     83.82 o 
  -2   2   4      755.12      863.63     10.01 o 
  -1   2   4    12468.67    12405.73    231.05 o 
   0   2   4       11.79       -1.45      1.45 o 
   1   2   4      205.89      271.64      7.00 o 
   2   2   4      650.41      687.91      7.15 o 
   3   2   4     1588.25     1672.69     20.75 o 
   4   2   4      130.02      125.29      2.71 o 
   5   2   4     1034.49     1324.63     23.75 o 
   6   2   4      370.27      404.25      6.58 o 
   7   2   4       15.70       25.77      2.08 o 
   8   2   4      623.96      619.08      9.64 o 
   9   2   4      103.09      116.54      4.59 o 
  10   2   4       27.33       24.16      3.68 o 
  11   2   4      246.45      213.78     10.87 o 
  12   2   4       26.08       13.17      4.79 o 
  13   2   4        5.05        0.63      4.79 o 
  14   2   4      144.50      155.02      9.38 o 
 -13   3   4       43.30       74.91      7.59 o 
 -12   3   4       24.32       24.32      5.53 o 
 -11   3   4      509.44      449.49     14.32 o 
 -10   3   4        3.84        2.81      3.01 o 
  -9   3   4      442.48      458.53     13.32 o 
  -8   3   4       34.62       61.25      4.23 o 
  -7   3   4     1908.42     2023.36     29.25 o 
  -6   3   4     3727.88     3758.95     42.98 o 
  -5   3   4      114.68      134.29      2.84 o 
  -4   3   4     2126.39     2283.58     36.46 o 
  -3   3   4        0.08        1.11      1.18 o 
  -2   3   4      489.48      562.77     14.21 o 
  -1   3   4     2584.49     2773.60     41.73 o 
   0   3   4     1469.17     1686.67     37.33 o 
   1   3   4    16733.20    19197.04    325.29 o 
   2   3   4     1233.82     1361.45     16.88 o 
   3   3   4      551.76      695.63      8.28 o 
   4   3   4      505.32      453.75      6.67 o 
   5   3   4     1334.39     1482.65     19.01 o 
   6   3   4      430.15      395.00      6.44 o 
   7   3   4     1462.06     1418.61     23.84 o 
   8   3   4      454.55      447.96      8.86 o 
   9   3   4       68.81       70.19      4.27 o 
  10   3   4        5.89        6.41      3.65 o 
  11   3   4      187.62      165.28      8.22 o 
  12   3   4      344.55      337.66     14.77 o 
  13   3   4      406.62      450.53     31.33 o 
  14   3   4       93.05      129.93     20.89 o 
 -13   4   4        2.86        7.05      5.84 o 
 -12   4   4       35.70       54.93      6.48 o 
 -11   4   4      119.47      146.61      7.20 o 
 -10   4   4        7.28       10.04      3.28 o 
  -9   4   4     1835.84     1828.84     36.26 o 
  -8   4   4      822.52      848.62     16.60 o 
  -7   4   4     1707.25     1701.33     25.16 o 
  -6   4   4       61.82       55.65      2.35 o 
  -5   4   4     1894.92     2260.25     27.45 o 
  -4   4   4     1493.58     1305.74     26.47 o 
  -3   4   4      343.63      310.39      7.48 o 
  -2   4   4      698.00      707.08     14.00 o 
  -1   4   4     5606.66     6059.11    158.99 o 
   0   4   4      232.29      195.95      6.39 o 
   1   4   4     1470.76     1676.29     29.09 o 
   2   4   4     1522.30     1819.96     22.18 o 
   3   4   4      761.79      910.45     11.64 o 
   4   4   4      335.11      349.78      5.29 o 
   5   4   4        9.75       14.08      1.42 o 
   6   4   4      573.39      626.87      9.92 o 
   7   4   4        3.15        2.63      2.16 o 
   8   4   4      100.22      115.51      4.71 o 
   9   4   4      129.06       95.73      6.76 o 
  10   4   4      238.41      249.40     11.28 o 
  11   4   4       11.65        9.57      5.33 o 
  12   4   4       56.12       58.23      7.38 o 
  13   4   4      119.64      120.30     11.31 o 
 -13   5   4      214.25      205.12     14.36 o 
 -12   5   4      119.82      133.59      8.86 o 
 -11   5   4      369.04      397.51     11.08 o 
 -10   5   4      123.37      160.42      7.14 o 
  -9   5   4        5.46        2.07      3.36 o 
  -8   5   4      591.84      630.26     21.69 o 
  -7   5   4      618.39      570.66     19.09 o 
  -6   5   4     1162.01     1113.55     14.00 o 
  -5   5   4       12.53        7.41      1.31 o 
  -4   5   4      338.61      391.25      6.92 o 
  -3   5   4      562.46      428.46      6.53 o 
  -2   5   4      426.75      509.32      9.07 o 
  -1   5   4      202.38      270.16      6.35 o 
   0   5   4     1596.57     1412.95     21.81 o 
   1   5   4      352.87      293.24      5.31 o 
   2   5   4      168.47      191.56      3.58 o 
   3   5   4     1684.55     1718.95     21.21 o 
   4   5   4      588.59      627.94      8.57 o 
   5   5   4        2.67        0.04      1.50 o 
   6   5   4        7.18        4.14      1.49 o 
   7   5   4      481.42      518.55     16.50 o 
   8   5   4        0.81       -0.14      2.76 o 
   9   5   4        1.64        9.45      4.29 o 
  10   5   4       45.29       55.16      5.13 o 
  11   5   4        8.05        5.76      5.12 o 
  12   5   4       16.06       29.74      6.35 o 
  13   5   4       60.25       64.45      8.21 o 
 -13   6   4        3.31       -7.25      7.25 o 
 -12   6   4       15.20       15.10      5.07 o 
 -11   6   4       14.98       22.45      4.75 o 
 -10   6   4        7.80       16.07      4.47 o 
  -9   6   4       84.34      111.75      5.98 o 
  -8   6   4        5.72        5.92      3.29 o 
  -7   6   4        1.84        2.99      2.93 o 
  -6   6   4      188.30      145.86      3.72 o 
  -5   6   4      212.88      172.01      6.18 o 
  -4   6   4     2606.24     2696.30     33.89 o 
  -3   6   4     1604.50     1623.54     20.80 o 
  -2   6   4     1476.44     1398.76     19.92 o 
  -1   6   4     1227.33     1240.42     19.63 o 
   0   6   4      504.66      636.38     20.18 o 
   1   6   4       67.64       76.32      3.27 o 
   2   6   4        8.17       34.00      2.43 o 
   3   6   4       32.61       17.64      1.98 o 
   4   6   4     1911.26     1796.40     22.32 o 
   5   6   4      305.57      302.77      5.63 o 
   6   6   4     2141.93     2168.61     30.17 o 
   7   6   4       27.66       30.52      2.80 o 
   8   6   4      276.43      278.11      8.36 o 
   9   6   4        9.44       10.49      3.50 o 
  10   6   4      313.61      316.51     10.16 o 
  11   6   4        1.32        3.00      5.80 o 
  12   6   4        8.20        1.74      7.54 o 
  13   6   4        2.78       -5.22      8.12 o 
 -12   7   4       47.15       53.68      7.06 o 
 -11   7   4        3.48        1.08      3.90 o 
 -10   7   4      293.87      308.79     10.23 o 
  -9   7   4       17.71       15.77      4.13 o 
  -8   7   4      989.07      910.76     18.18 o 
  -7   7   4     2688.23     2665.01     43.59 o 
  -6   7   4        9.13       10.15      2.27 o 
  -5   7   4     1124.06     1188.71     20.09 o 
  -4   7   4      120.67      199.96      4.47 o 
  -3   7   4      290.44      277.71      5.62 o 
  -2   7   4        8.87        6.41      1.46 o 
  -1   7   4      145.16      192.23      4.06 o 
   0   7   4      245.24      219.94      6.16 o 
   1   7   4        5.90        5.13      1.49 o 
   2   7   4      415.94      455.01      9.67 o 
   3   7   4       18.66        6.82      1.70 o 
   4   7   4      540.84      467.67      7.81 o 
   5   7   4       10.93        3.43      1.49 o 
   6   7   4     1213.44     1246.65     20.26 o 
   7   7   4      152.79      166.11      5.97 o 
   8   7   4       26.88       21.20      3.50 o 
   9   7   4       29.63       34.04      5.70 o 
  10   7   4      280.37      276.32     16.54 o 
  11   7   4       91.03       94.46     22.34 o 
  12   7   4        4.63        1.74      8.12 o 
 -12   8   4      168.12      209.88      9.39 o 
 -11   8   4       67.79       59.37      5.62 o 
 -10   8   4      237.04      300.90     17.02 o 
  -9   8   4      401.16      457.11     12.31 o 
  -8   8   4      462.43      537.30     12.95 o 
  -7   8   4       39.02       54.00      4.34 o 
  -6   8   4      830.91      738.93     14.94 o 
  -5   8   4     1089.29     1068.14     18.65 o 
  -4   8   4      354.60      319.21      6.90 o 
  -3   8   4      178.58      198.96      4.93 o 
  -2   8   4      522.96      582.07      8.71 o 
  -1   8   4      401.04      406.75      6.04 o 
   0   8   4       98.37       78.41      5.81 o 
   1   8   4        2.24        2.20      1.65 o 
   2   8   4        0.92       -0.09      2.02 o 
   3   8   4     2102.09     2067.54     31.62 o 
   4   8   4     5385.35     5499.05     72.26 o 
   5   8   4     1307.76     1292.51     28.47 o 
   6   8   4      138.16      125.50      4.85 o 
   7   8   4       52.96       53.04      3.92 o 
   8   8   4        0.01       -1.88      3.95 o 
   9   8   4      639.73      697.64     32.78 o 
  10   8   4       76.58       85.15     11.89 o 
  11   8   4      604.51      605.11     19.64 o 
  12   8   4       39.29       33.65      9.28 o 
 -11   9   4       16.19       11.30      4.81 o 
 -10   9   4       74.20       65.16      7.70 o 
  -9   9   4        7.11        2.84      6.36 o 
  -8   9   4     1679.31     1734.70     31.14 o 
  -7   9   4        3.05        4.35      3.56 o 
  -6   9   4      870.42      828.98     16.52 o 
  -5   9   4       23.30        9.18      4.52 o 
  -4   9   4       20.99       20.25      2.53 o 
  -3   9   4       21.37       12.35      2.34 o 
  -2   9   4      915.00      875.86     11.55 o 
  -1   9   4        0.36        3.61      1.49 o 
   0   9   4     1782.89     1830.69     25.89 o 
   1   9   4      970.87      944.58     14.54 o 
   2   9   4      408.04      438.63     10.55 o 
   3   9   4      540.14      598.79     11.35 o 
   4   9   4      216.73      243.23      5.72 o 
   5   9   4       48.29       53.79      3.51 o 
   6   9   4        0.13       -2.53      2.64 o 
   7   9   4       75.63       67.13      5.70 o 
   8   9   4       60.54       59.32      8.41 o 
   9   9   4       31.08       43.55      6.22 o 
  10   9   4       34.58       19.15      5.79 o 
  11   9   4       87.76      100.00      8.35 o 
 -10  10   4        5.53       -4.58      4.58 o 
  -9  10   4      134.01      147.80      6.85 o 
  -8  10   4       27.25       20.85      4.18 o 
  -7  10   4        0.32       -3.11      3.11 o 
  -6  10   4       90.67       86.24      5.43 o 
  -5  10   4        0.06       -2.49      2.49 o 
  -4  10   4       68.05       61.19      3.00 o 
  -3  10   4      767.66      767.41     13.06 o 
  -2  10   4      308.97      323.45      6.32 o 
  -1  10   4     1599.85     1703.65     24.35 o 
   0  10   4      174.60      149.96      4.54 o 
   1  10   4      564.45      510.26     10.12 o 
   2  10   4       71.00       61.57      3.91 o 
   3  10   4      194.59      177.70      5.55 o 
   4  10   4       73.99       90.71      4.72 o 
   5  10   4      290.14      279.92      8.55 o 
   6  10   4     1596.24     1561.97     30.03 o 
   7  10   4       24.02       16.66      4.14 o 
   8  10   4      129.00      135.09      9.06 o 
   9  10   4        0.39       -5.26      5.26 o 
  10  10   4       74.97       77.31      7.93 o 
 -10  11   4       31.24       46.46      6.37 o 
  -9  11   4       54.45       59.41      6.04 o 
  -8  11   4      125.56      123.77      9.71 o 
  -7  11   4        4.62        7.66      4.38 o 
  -6  11   4      140.97      151.83      8.12 o 
  -5  11   4       94.67       78.76      4.21 o 
  -4  11   4       85.56       98.63      4.41 o 
  -3  11   4      564.72      555.64     10.25 o 
  -2  11   4      293.26      323.24      7.06 o 
  -1  11   4        8.10        4.48      2.12 o 
   0  11   4      220.60      248.78      5.86 o 
   1  11   4       96.04      133.66      5.10 o 
   2  11   4      353.28      348.88      8.28 o 
   3  11   4       46.37       69.90      4.15 o 
   4  11   4       88.41      101.27      6.20 o 
   5  11   4      648.44      598.23     14.31 o 
   6  11   4      376.07      354.54     12.31 o 
   7  11   4      321.06      301.28     12.82 o 
   8  11   4      307.25      295.53     12.80 o 
   9  11   4        2.09       -5.69      5.69 o 
  10  11   4        4.61        7.33      6.32 o 
  -9  12   4        5.47        3.31      9.86 o 
  -8  12   4       29.39       34.75      9.70 o 
  -7  12   4      187.49      176.43      7.47 o 
  -6  12   4      243.83      203.20      8.51 o 
  -5  12   4       21.98       18.28      4.28 o 
  -4  12   4       86.62       75.86      4.16 o 
  -3  12   4       88.22      104.91      5.04 o 
  -2  12   4       40.98       34.86      3.16 o 
  -1  12   4      294.91      322.15      7.21 o 
   0  12   4      813.41      788.77     13.13 o 
   1  12   4      661.08      648.31     12.99 o 
   2  12   4      765.09      761.54     14.46 o 
   3  12   4       24.96       32.71      3.76 o 
   4  12   4      203.26      195.42      8.32 o 
   5  12   4       70.63       66.55      6.74 o 
   6  12   4       46.59       52.18      6.85 o 
   7  12   4       20.03       25.40     10.15 o 
   8  12   4      562.79      557.05     26.69 o 
  -7  13   4      114.17      120.53      8.79 o 
  -6  13   4        8.36       14.25      4.38 o 
  -5  13   4       78.13       80.35      6.08 o 
  -4  13   4      160.35      161.47      6.89 o 
  -3  13   4       21.30       18.88      3.43 o 
  -2  13   4        4.84        6.98      2.94 o 
  -1  13   4       25.70       20.98      3.17 o 
   0  13   4       18.05       33.56      3.34 o 
   1  13   4       51.91       41.17      3.42 o 
   2  13   4      237.00      250.21     12.48 o 
   3  13   4        0.95       -2.49      3.23 o 
   4  13   4      167.84      173.32      7.97 o 
   5  13   4       21.85       25.61      4.85 o 
   6  13   4       60.13       66.15      8.05 o 
   7  13   4       45.10       45.35      7.62 o 
  -6  14   4      155.36      118.94     15.67 o 
  -5  14   4      159.38      176.33      8.16 o 
  -4  14   4      175.50      169.31      7.09 o 
  -3  14   4       34.65       23.53      3.91 o 
  -2  14   4      355.20      362.17      8.74 o 
  -1  14   4      310.04      321.65      8.10 o 
   0  14   4       29.08       37.97      3.79 o 
   1  14   4      743.95      729.13     15.88 o 
   2  14   4      144.32      134.80      6.21 o 
   3  14   4     1226.92     1194.85     25.05 o 
   4  14   4        2.42        0.36      4.45 o 
   5  14   4      202.32      221.11     21.76 o 
  -3  15   4        0.13       -0.12      4.07 o 
  -2  15   4       44.24       43.28      4.40 o 
  -1  15   4        0.04       -2.12      3.55 o 
   0  15   4       66.70       65.69      4.60 o 
   1  15   4        0.01       -1.52      3.39 o 
   2  15   4        0.71        1.79      3.44 o 
   3  15   4      288.83      308.91     13.94 o 
  -2 -14   5        1.41       -3.46      3.46 o 
  -1 -14   5        8.55       13.08      3.84 o 
   0 -14   5        9.05        8.40      4.61 o 
   1 -14   5      312.16      315.19     10.60 o 
   2 -14   5       31.24       32.01      4.26 o 
   3 -14   5      587.03      659.14     20.01 o 
  -5 -13   5        0.10       -3.37      4.35 o 
  -4 -13   5       69.74       69.02      5.78 o 
  -3 -13   5      134.88      153.47      6.34 o 
  -2 -13   5      141.54      146.39     10.22 o 
  -1 -13   5      114.37      127.64      7.03 o 
   0 -13   5      208.16      248.03      7.19 o 
   1 -13   5      832.19      847.89     14.98 o 
   2 -13   5      564.11      587.03     10.97 o 
   3 -13   5       30.95       24.37      3.56 o 
   4 -13   5      123.85      103.18      5.03 o 
   5 -13   5      126.47      142.66      5.84 o 
   6 -13   5      114.29      106.68      5.94 o 
  -7 -12   5       63.83       61.52      7.24 o 
  -6 -12   5       49.41       54.49      4.79 o 
  -5 -12   5        8.49       10.08      3.63 o 
  -4 -12   5      626.82      671.25     21.48 o 
  -3 -12   5       44.72       40.30      7.86 o 
  -2 -12   5      116.19      122.82      5.24 o 
  -1 -12   5       18.08       12.79      2.94 o 
   0 -12   5      426.84      437.92      9.93 o 
   1 -12   5       65.77       75.78      3.89 o 
   2 -12   5      172.17      184.50      5.92 o 
   3 -12   5      115.86      110.26      5.10 o 
   4 -12   5      780.09      777.81     13.01 o 
   5 -12   5        2.89       -2.61      3.81 o 
   6 -12   5       19.60       23.90      4.12 o 
   7 -12   5        1.43       -3.71      3.71 o 
   8 -12   5     1282.34     1240.86     30.05 o 
  -8 -11   5       18.24       15.31      4.07 o 
  -7 -11   5        1.49        7.29      3.63 o 
  -6 -11   5       66.99       72.73      4.75 o 
  -5 -11   5       81.46       84.91      4.79 o 
  -4 -11   5      209.02      219.21      7.87 o 
  -3 -11   5      406.23      424.04     11.22 o 
  -2 -11   5       23.71       21.89      2.71 o 
  -1 -11   5      213.95      225.53      5.93 o 
   0 -11   5       22.19       19.72      2.63 o 
   1 -11   5        0.01       -1.26      2.72 o 
   2 -11   5       36.88       42.31      3.13 o 
   3 -11   5       22.73       30.62      4.16 o 
   4 -11   5       34.24       38.47      4.13 o 
   5 -11   5      156.78      143.59      5.19 o 
   6 -11   5       11.31        9.12      3.02 o 
   7 -11   5      241.04      264.82      8.03 o 
   8 -11   5       47.46       56.28      4.78 o 
   9 -11   5       70.78       55.52      5.07 o 
  -9 -10   5       34.81       37.69      6.16 o 
  -8 -10   5        0.06       -3.37      3.37 o 
  -7 -10   5        5.14        2.23      3.30 o 
  -6 -10   5      100.58       88.07      4.59 o 
  -5 -10   5      734.78      723.15     16.41 o 
  -4 -10   5        7.07        9.99      3.31 o 
  -3 -10   5        3.35        2.90      2.87 o 
  -2 -10   5       11.18       10.93      2.65 o 
  -1 -10   5        2.38        1.70      1.95 o 
   0 -10   5       17.68       17.88      3.27 o 
   1 -10   5      268.74      284.02      6.08 o 
   2 -10   5      235.49      230.30      4.97 o 
   3 -10   5     3143.31     2954.86     40.15 o 
   4 -10   5      610.27      552.25      9.58 o 
   5 -10   5        1.24       -1.33      2.72 o 
   6 -10   5      216.83      259.53      7.25 o 
   7 -10   5        0.26       -1.83      2.74 o 
   8 -10   5       28.56       30.36      3.61 o 
   9 -10   5      641.92      658.22     12.27 o 
  10 -10   5     1476.06     1570.20     23.28 o 
 -10  -9   5       37.83       45.03      9.28 o 
  -9  -9   5       51.14       63.73      6.31 o 
  -8  -9   5       42.46       37.10      4.06 o 
  -7  -9   5       38.73       34.15      3.63 o 
  -6  -9   5        3.56        6.97      2.77 o 
  -5  -9   5      275.19      239.01     13.55 o 
  -4  -9   5        7.30        8.73      2.95 o 
  -3  -9   5       86.53       87.15      3.96 o 
  -2  -9   5      180.21      182.53      5.52 o 
  -1  -9   5      925.76      868.10     13.44 o 
   0  -9   5       57.80       65.77      3.45 o 
   1  -9   5     1409.61     1303.21     17.55 o 
   2  -9   5       66.62       44.78      2.45 o 
   3  -9   5      605.10      616.36      9.70 o 
   4  -9   5        3.49        1.75      2.09 o 
   5  -9   5        8.42        6.53      2.22 o 
   6  -9   5       49.03       32.97      2.76 o 
   7  -9   5        3.25        4.05      2.50 o 
   8  -9   5        6.29       10.33      3.33 o 
   9  -9   5       73.67       88.04      4.76 o 
  10  -9   5      111.47      129.97      6.01 o 
  11  -9   5      125.52      144.81      6.53 o 
 -11  -8   5       54.85       47.58      8.70 o 
 -10  -8   5       84.92       77.02      5.86 o 
  -9  -8   5       11.19       12.65      4.08 o 
  -8  -8   5       31.58       27.80      3.48 o 
  -7  -8   5      137.73      139.30      5.31 o 
  -6  -8   5       74.65       79.24      3.85 o 
  -5  -8   5       29.51       34.72      2.95 o 
  -4  -8   5      247.76      226.14      7.16 o 
  -3  -8   5      158.33      204.05      5.60 o 
  -2  -8   5     1683.38     1697.15     26.54 o 
  -1  -8   5      150.58      197.16      6.11 o 
   0  -8   5        9.90       16.82      2.33 o 
   1  -8   5     1350.22     1208.09     16.02 o 
   2  -8   5     2096.18     1986.19     23.16 o 
   3  -8   5      138.55      152.61      3.66 o 
   4  -8   5       22.65       23.24      2.12 o 
   5  -8   5     1636.11     1412.23     17.74 o 
   6  -8   5        0.77        0.36      2.07 o 
   7  -8   5       67.71       94.96      3.69 o 
   8  -8   5      610.64      603.54     10.70 o 
   9  -8   5      555.62      540.83     13.91 o 
  10  -8   5      100.66      106.80      5.78 o 
  11  -8   5      483.73      510.37     13.96 o 
 -12  -7   5       14.10       22.63      8.70 o 
 -11  -7   5       94.94       76.00      9.86 o 
 -10  -7   5      180.85      210.00      9.70 o 
  -9  -7   5       73.98       74.71      5.16 o 
  -8  -7   5      556.08      526.73     12.67 o 
  -7  -7   5      313.07      315.17     10.13 o 
  -6  -7   5       23.27       26.79      2.83 o 
  -5  -7   5     1432.36     1391.92     20.09 o 
  -4  -7   5      198.93      200.22      4.60 o 
  -3  -7   5     1669.07     1613.42     22.42 o 
  -2  -7   5       13.26       17.64      1.73 o 
  -1  -7   5      380.98      406.01      8.23 o 
   0  -7   5       40.63       46.07      2.01 o 
   1  -7   5     1203.63     1255.51     15.26 o 
   2  -7   5       55.74       52.40      2.04 o 
   3  -7   5      876.96      841.47     10.21 o 
   4  -7   5        5.11        0.00      1.94 o 
   5  -7   5       15.45       28.52      2.54 o 
   6  -7   5      598.53      606.60      8.67 o 
   7  -7   5      951.76      766.29     11.40 o 
   8  -7   5      643.82      557.88     10.44 o 
   9  -7   5       11.21        8.49      3.05 o 
  10  -7   5       40.25       54.95      4.35 o 
  11  -7   5        0.02       -2.32      3.93 o 
  12  -7   5      113.60      158.48      8.29 o 
 -12  -6   5       52.79       45.25      9.28 o 
 -11  -6   5      187.00      212.93     14.50 o 
 -10  -6   5        1.81        8.97      4.46 o 
  -9  -6   5      129.68      127.18      5.40 o 
  -8  -6   5      294.46      289.48      7.56 o 
  -7  -6   5       99.77      103.49      5.14 o 
  -6  -6   5      320.44      352.86      7.73 o 
  -5  -6   5        8.86       18.69      1.98 o 
  -4  -6   5       17.75       43.08      2.19 o 
  -3  -6   5       75.09       63.80      2.15 o 
  -2  -6   5       29.16       35.34      1.80 o 
  -1  -6   5      122.28      141.21      3.34 o 
   0  -6   5       32.03       32.53      1.96 o 
   1  -6   5     1201.11     1232.78     14.80 o 
   2  -6   5      833.96      854.97      9.46 o 
   3  -6   5      905.35      949.93     11.19 o 
   4  -6   5       26.26       23.42      1.62 o 
   5  -6   5       10.02        5.91      1.54 o 
   6  -6   5      100.86       97.67      3.40 o 
   7  -6   5      682.09      536.88      9.62 o 
   8  -6   5      124.55      119.82      4.64 o 
   9  -6   5      257.13      261.09      6.82 o 
  10  -6   5        0.21       -2.86      2.86 o 
  11  -6   5       74.58       63.62      5.28 o 
  12  -6   5       40.72       47.14      6.48 o 
  13  -6   5      104.63      134.69      8.33 o 
 -12  -5   5       11.36       35.39      9.28 o 
 -11  -5   5        0.04        1.92      5.29 o 
 -10  -5   5        8.92        5.38      3.79 o 
  -9  -5   5       40.05       45.73      6.00 o 
  -8  -5   5      299.40      319.07      8.63 o 
  -7  -5   5      883.36      836.49     15.12 o 
  -6  -5   5     4233.42     4360.82     58.36 o 
  -5  -5   5     1514.30     1519.85     21.50 o 
  -4  -5   5       85.98       68.50      2.09 o 
  -3  -5   5        2.85        8.35      1.13 o 
  -2  -5   5        6.97        9.55      1.13 o 
  -1  -5   5      450.59      492.82      7.11 o 
   0  -5   5      516.91      596.17      6.74 o 
   1  -5   5      410.57      474.57      6.06 o 
   2  -5   5     1127.99     1240.32     13.65 o 
   3  -5   5        2.25        7.11      1.14 o 
   4  -5   5      232.10      286.98      4.02 o 
   5  -5   5     2427.01     2267.75     25.04 o 
   6  -5   5      546.25      459.55      6.91 o 
   7  -5   5        7.70       -0.24      2.22 o 
   8  -5   5      156.00      133.21      4.63 o 
   9  -5   5        2.31       -0.73      2.62 o 
  10  -5   5      611.58      627.40     11.43 o 
  11  -5   5        2.10       -1.08      3.91 o 
  12  -5   5      323.61      313.04      9.60 o 
  13  -5   5     1102.81     1175.71     24.94 o 
 -13  -4   5       77.99       94.19      9.17 o 
 -12  -4   5       11.18       16.12      6.67 o 
 -11  -4   5        0.59       -5.12      5.12 o 
 -10  -4   5       10.44        9.28      4.92 o 
  -9  -4   5      850.09      837.61     15.82 o 
  -8  -4   5       42.98       38.07      3.38 o 
  -7  -4   5      159.02      129.66      4.80 o 
  -6  -4   5      308.41      413.91      7.60 o 
  -5  -4   5       39.79       37.39      1.92 o 
  -4  -4   5      978.44     1109.42     12.36 o 
  -3  -4   5      929.65      963.67     11.59 o 
  -2  -4   5     2127.01     2169.95     24.60 o 
  -1  -4   5     8261.13     8285.53     97.90 o 
   0  -4   5        0.99        2.80      0.90 o 
   1  -4   5      156.82      190.64      3.30 o 
   2  -4   5     2358.98     2623.93     24.63 o 
   3  -4   5      257.16      265.54      3.44 o 
   4  -4   5      896.72      944.85     10.50 o 
   5  -4   5        7.90        3.62      1.35 o 
   6  -4   5      128.49      139.80      3.89 o 
   7  -4   5      397.75      347.19     12.15 o 
   8  -4   5      388.03      327.15      6.94 o 
   9  -4   5      216.94      213.82      5.87 o 
  10  -4   5      216.11      235.04      6.47 o 
  11  -4   5        1.22       -3.24      3.24 o 
  12  -4   5        5.22       12.29      4.11 o 
  13  -4   5      167.70      137.64      8.39 o 
 -13  -3   5       65.12       59.00      8.40 o 
 -12  -3   5        0.15       -3.61      9.86 o 
 -11  -3   5      160.03      139.34      9.63 o 
 -10  -3   5      301.54      289.65     10.00 o 
  -9  -3   5       59.50       50.08      5.33 o 
  -8  -3   5        1.16        2.93      2.56 o 
  -7  -3   5      383.47      370.47      8.14 o 
  -6  -3   5      253.55      295.70      5.71 o 
  -5  -3   5     8186.68     9301.14    102.95 o 
  -4  -3   5     2134.91     2183.84     25.07 o 
  -3  -3   5     4218.09     4123.22     45.84 o 
  -2  -3   5     2896.17     3125.62     38.08 o 
  -1  -3   5      315.43      316.18      4.40 o 
   0  -3   5      940.84      976.97     10.11 o 
   1  -3   5      266.87      319.20      4.13 o 
   2  -3   5       95.49       97.79      1.81 o 
   3  -3   5     5028.09     5574.66     49.42 o 
   4  -3   5     1958.61     2013.78     19.46 o 
   5  -3   5       77.22       86.53      2.34 o 
   6  -3   5      164.34      162.24      3.86 o 
   7  -3   5       59.56       71.69      3.23 o 
   8  -3   5       26.78       38.29      2.97 o 
   9  -3   5      133.70       99.82      4.08 o 
  10  -3   5      175.73      131.04      5.50 o 
  11  -3   5       15.42       16.12      3.60 o 
  12  -3   5      134.35      125.14      5.98 o 
  13  -3   5       40.10       41.86      6.65 o 
  14  -3   5       37.54       76.44     10.31 o 
 -13  -2   5       65.83       84.35      9.63 o 
 -12  -2   5        0.81       -3.50      5.70 o 
 -11  -2   5       14.90       28.36      8.41 o 
 -10  -2   5      424.71      456.40     16.59 o 
  -9  -2   5       12.68       24.28      3.99 o 
  -8  -2   5     1055.06      957.24     16.93 o 
  -7  -2   5      180.94      135.66      5.50 o 
  -6  -2   5       65.70       55.63      2.60 o 
  -5  -2   5     2873.11     3057.22     37.88 o 
  -4  -2   5     8320.51     9021.73     99.76 o 
  -3  -2   5      607.45      645.50      7.05 o 
  -2  -2   5        0.12        1.02      0.73 o 
  -1  -2   5       16.58       10.98      1.07 o 
   0  -2   5      243.84      236.54      2.98 o 
   1  -2   5     4402.77     4359.58     40.11 o 
   2  -2   5        2.00       -0.60      0.60 o 
   3  -2   5     1587.21     1853.58     17.76 o 
   4  -2   5      165.28      145.87      2.53 o 
   5  -2   5      292.55      247.54      3.60 o 
   6  -2   5      142.44      160.66      4.63 o 
   7  -2   5     2585.79     2627.98     30.83 o 
   8  -2   5       74.39       84.53      6.53 o 
   9  -2   5     2739.47     2705.61     34.92 o 
  10  -2   5       32.14       34.61      3.71 o 
  11  -2   5      191.80      164.36      6.18 o 
  12  -2   5       84.85       66.14      8.71 o 
  13  -2   5       18.97       17.68      5.78 o 
  14  -2   5       41.92       51.20      7.28 o 
 -13  -1   5        3.32        2.55      6.76 o 
 -12  -1   5       59.72       79.77     13.63 o 
 -11  -1   5      117.92      115.46      9.22 o 
 -10  -1   5      611.00      574.54     14.98 o 
  -9  -1   5     1032.36      969.35     22.12 o 
  -8  -1   5      139.33      127.11      4.68 o 
  -7  -1   5      516.48      436.45      8.20 o 
  -6  -1   5       29.87       34.50      1.94 o 
  -5  -1   5       95.17      101.00      2.77 o 
  -4  -1   5      109.85       75.71      2.03 o 
  -3  -1   5    12183.92    13644.14    125.97 o 
  -2  -1   5      223.79      236.07      3.20 o 
  -1  -1   5     5361.86     5597.51     60.52 o 
   0  -1   5      300.14      327.56      3.54 o 
   1  -1   5     2872.61     3155.37     29.12 o 
   2  -1   5      109.56      165.59      2.25 o 
   3  -1   5      971.01     1003.15      9.95 o 
   4  -1   5      567.74      795.88      9.22 o 
   5  -1   5       10.84       -0.87      0.93 o 
   6  -1   5       10.59        7.73      1.38 o 
   7  -1   5        0.98        2.88      1.33 o 
   8  -1   5       48.28       62.24      2.93 o 
   9  -1   5        3.69        3.91      2.16 o 
  10  -1   5     5031.18     4705.59     65.18 o 
  11  -1   5       89.98       81.59      4.82 o 
  12  -1   5        3.34        5.66      4.36 o 
  13  -1   5        0.08       -0.92      5.11 o 
  14  -1   5        0.15        0.35      5.87 o 
 -14   0   5       25.95       25.29      9.86 o 
 -13   0   5      143.24      129.50     11.05 o 
 -12   0   5        0.85        1.66      6.11 o 
 -11   0   5       80.91       91.09      6.31 o 
 -10   0   5     1099.48     1070.79     23.26 o 
  -9   0   5      167.44      178.66      6.34 o 
  -8   0   5       50.49       51.87      3.30 o 
  -7   0   5     1054.48     1156.96     14.38 o 
  -6   0   5       77.21       87.30      2.66 o 
  -5   0   5     1065.49     1045.37     11.96 o 
  -4   0   5        0.00       -0.12      0.90 o 
  -3   0   5     1403.13     1722.87     19.95 o 
  -2   0   5    15678.97    17685.24    174.35 o 
  -1   0   5      253.83      218.29      2.36 o 
   0   0   5     2358.55     2450.03     22.57 o 
   1   0   5     1583.23     1557.32     14.63 o 
   2   0   5       24.02       33.60      1.00 o 
   3   0   5     2018.07     2040.01     21.58 o 
   4   0   5     1711.02     1913.97     22.04 o 
   5   0   5      506.76      456.09      6.96 o 
   6   0   5      131.68       92.33      2.59 o 
   7   0   5       67.95       86.71      2.69 o 
   8   0   5      225.72      234.66      7.52 o 
   9   0   5       46.38       28.81      3.01 o 
  10   0   5       57.96       36.76      3.49 o 
  11   0   5       84.50      129.85      6.50 o 
  12   0   5      779.52      793.04     21.90 o 
  13   0   5       91.30      101.06      7.91 o 
  14   0   5      282.70      314.15     12.82 o 
 -14   1   5      273.43      301.88     16.61 o 
 -13   1   5        9.28        8.93      5.53 o 
 -12   1   5        0.01        0.03      4.59 o 
 -11   1   5       76.09       78.48      8.38 o 
 -10   1   5      391.02      397.31     11.94 o 
  -9   1   5      633.85      623.63     11.18 o 
  -8   1   5     2840.44     3013.12     49.69 o 
  -7   1   5       28.22       18.47      2.11 o 
  -6   1   5       74.72      108.45      2.86 o 
  -5   1   5       71.68      112.26      2.77 o 
  -4   1   5       24.59       11.92      0.97 o 
  -3   1   5     2417.74     2833.45     28.18 o 
  -2   1   5     4925.22     5340.01     57.88 o 
  -1   1   5    47134.82    50336.73   1184.16 o 
   0   1   5      523.10      564.15      7.13 o 
   1   1   5      111.67      110.23      1.66 o 
   2   1   5      108.79      100.00      1.99 o 
   3   1   5      363.34      311.07      5.84 o 
   4   1   5      118.08      120.77      3.37 o 
   5   1   5      171.63      172.68      3.80 o 
   6   1   5      228.27      226.90      4.69 o 
   7   1   5      206.35      257.27      4.53 o 
   8   1   5        0.23        0.21      1.28 o 
   9   1   5     1561.44     1570.12     23.67 o 
  10   1   5      249.27      281.27      8.70 o 
  11   1   5      921.95      967.44     33.08 o 
  12   1   5      917.63      865.10     21.17 o 
  13   1   5        6.03        5.80      5.34 o 
  14   1   5       75.56       59.09      7.12 o 
 -13   2   5       65.22       76.72      7.32 o 
 -12   2   5        1.32       10.07      5.00 o 
 -11   2   5     1084.51     1133.16     25.19 o 
 -10   2   5       95.02       65.79      4.75 o 
  -9   2   5      350.63      328.92      9.06 o 
  -8   2   5       11.86        6.66      4.85 o 
  -7   2   5     2970.27     3049.13     38.23 o 
  -6   2   5     1651.83     1663.50     19.93 o 
  -5   2   5     1904.00     1952.38     23.18 o 
  -4   2   5      119.80      119.18      2.61 o 
  -3   2   5    11279.61    10682.69    266.92 o 
  -2   2   5       88.71       42.56      1.15 o 
  -1   2   5    13846.42    13488.47    376.59 o 
   0   2   5     2161.84     2405.42     52.92 o 
   1   2   5      732.09      796.64     13.28 o 
   2   2   5      641.96      550.62      8.47 o 
   3   2   5      823.55      978.83     11.52 o 
   4   2   5      242.59      242.20      4.35 o 
   5   2   5     1058.81     1136.02     15.02 o 
   6   2   5        1.54       -0.40      1.43 o 
   7   2   5       87.61      123.13      3.66 o 
   8   2   5      880.32      916.47     13.29 o 
   9   2   5       38.04       15.81      2.50 o 
  10   2   5      251.88      226.17     10.05 o 
  11   2   5      148.09      122.05      7.22 o 
  12   2   5       76.61       56.76      5.91 o 
  13   2   5        1.55        3.71      4.91 o 
  14   2   5       87.37       99.58      8.13 o 
 -13   3   5        1.46        3.74      7.35 o 
 -12   3   5       53.80       59.65      6.74 o 
 -11   3   5      657.12      662.55     17.48 o 
 -10   3   5       13.62       21.28      5.02 o 
  -9   3   5      483.75      507.37     11.89 o 
  -8   3   5      136.54      162.89      5.36 o 
  -7   3   5       86.26       76.17      2.59 o 
  -6   3   5        0.74        1.93      1.27 o 
  -5   3   5      247.83      320.05      5.14 o 
  -4   3   5      495.26      622.66      8.09 o 
  -3   3   5        8.65       11.17      1.09 o 
  -2   3   5        5.22        6.22      0.93 o 
  -1   3   5     3808.62     3627.94     75.77 o 
   0   3   5      797.25      740.50     17.23 o 
   1   3   5      398.02      416.61      7.85 o 
   2   3   5      101.72      128.65      2.89 o 
   3   3   5        0.16        2.78      0.83 o 
   4   3   5      235.97      174.24      3.94 o 
   5   3   5     5367.01     5425.04     72.61 o 
   6   3   5      679.95      714.99     11.61 o 
   7   3   5      842.00      768.78     12.65 o 
   8   3   5      788.52      724.08     12.50 o 
   9   3   5      442.41      495.30     19.26 o 
  10   3   5       63.33       43.02      4.79 o 
  11   3   5        9.63        4.33      3.99 o 
  12   3   5       80.90       69.77      6.36 o 
  13   3   5      243.93      276.89     21.18 o 
  14   3   5       76.73       94.00     10.44 o 
 -13   4   5      109.35       89.86     10.46 o 
 -12   4   5      373.96      425.65     14.24 o 
 -11   4   5       17.38       18.75      4.03 o 
 -10   4   5       45.52       37.33      5.12 o 
  -9   4   5      162.46      180.08      7.02 o 
  -8   4   5      997.19      962.70     24.54 o 
  -7   4   5      287.77      340.82      6.48 o 
  -6   4   5     3734.13     3906.67     45.90 o 
  -5   4   5      654.25      747.35      9.70 o 
  -4   4   5      195.78      226.99      4.15 o 
  -3   4   5     1309.00     1482.02     20.79 o 
  -2   4   5     1577.24     1535.50     21.10 o 
  -1   4   5      156.19      195.74      4.88 o 
   0   4   5     1712.79     2035.76     36.50 o 
   1   4   5     1549.18     1379.35     24.18 o 
   2   4   5     2603.29     2599.05     34.62 o 
   3   4   5     1071.08     1039.44     13.13 o 
   4   4   5       18.57       22.10      1.53 o 
   5   4   5       78.29       63.46      3.85 o 
   6   4   5       61.13       66.46      3.11 o 
   7   4   5        4.54       -2.16      2.16 o 
   8   4   5      314.52      326.23      7.97 o 
   9   4   5       58.73       45.89      4.25 o 
  10   4   5        8.55        8.45      5.80 o 
  11   4   5      194.48      214.71     11.08 o 
  12   4   5      309.97      319.71     13.95 o 
  13   4   5      167.76      163.59     11.28 o 
 -13   5   5       24.88       34.66      9.86 o 
 -12   5   5      480.61      495.56     15.69 o 
 -11   5   5        0.24       -3.73      3.73 o 
 -10   5   5      526.11      471.30     12.31 o 
  -9   5   5     1375.37     1297.72     30.48 o 
  -8   5   5      405.72      392.74     10.08 o 
  -7   5   5      931.14      895.36     16.95 o 
  -6   5   5     1560.29     1431.32     17.76 o 
  -5   5   5       84.96      132.90      4.29 o 
  -4   5   5      653.44      738.53     11.58 o 
  -3   5   5      308.25      353.52      6.33 o 
  -2   5   5      305.30      296.00      6.01 o 
  -1   5   5     3407.51     3614.21     64.53 o 
   0   5   5    11980.30    12343.22    224.10 o 
   1   5   5      802.25      592.28     11.26 o 
   2   5   5      298.58      435.91      6.69 o 
   3   5   5      148.81      223.60      5.82 o 
   4   5   5     1610.58     1735.90     21.55 o 
   5   5   5      117.44      113.38      3.30 o 
   6   5   5      624.18      634.48     11.82 o 
   7   5   5      410.00      425.19      9.06 o 
   8   5   5      213.53      249.35      6.88 o 
   9   5   5       17.73       15.39      4.46 o 
  10   5   5        3.17        0.87      5.51 o 
  11   5   5      197.89      220.26     19.15 o 
  12   5   5      284.46      306.11     13.54 o 
  13   5   5       56.54       48.95      7.38 o 
 -13   6   5      229.89      197.43     17.99 o 
 -12   6   5      267.11      260.87     15.18 o 
 -11   6   5      518.20      512.18     13.08 o 
 -10   6   5      433.07      446.54     11.96 o 
  -9   6   5       10.64       12.10      4.42 o 
  -8   6   5        6.30        8.34      4.02 o 
  -7   6   5      103.20       92.35      6.17 o 
  -6   6   5       55.20       57.09      2.51 o 
  -5   6   5     1287.32     1437.59     24.88 o 
  -4   6   5     1491.24     1714.89     22.18 o 
  -3   6   5      102.82      100.77      2.88 o 
  -2   6   5      352.86      256.95      5.58 o 
  -1   6   5     1802.25     1595.48     29.58 o 
   0   6   5      961.62      898.97     14.42 o 
   1   6   5      973.42     1075.42     18.14 o 
   2   6   5    10669.54    11205.35    188.42 o 
   3   6   5      606.86      776.04     10.34 o 
   4   6   5       83.33       47.17      2.10 o 
   5   6   5        4.94        5.19      1.57 o 
   6   6   5     1023.44      963.80     16.60 o 
   7   6   5      165.98      156.83      5.10 o 
   8   6   5       78.59       68.69      5.12 o 
   9   6   5      310.11      278.61     11.02 o 
  10   6   5      662.65      619.57     15.18 o 
  11   6   5       17.07       12.18      4.28 o 
  12   6   5      112.37       91.09     11.60 o 
  13   6   5        4.01        6.38      9.28 o 
 -12   7   5        0.53       15.35      6.13 o 
 -11   7   5        0.13       -1.29      4.23 o 
 -10   7   5      664.79      718.71     16.37 o 
  -9   7   5        3.84        1.75      3.60 o 
  -8   7   5        7.97        5.87      3.65 o 
  -7   7   5       82.76      102.75      5.37 o 
  -6   7   5      220.28      237.08      7.30 o 
  -5   7   5     1368.03     1297.95     22.09 o 
  -4   7   5      702.98      738.55     12.00 o 
  -3   7   5       39.54       24.67      1.82 o 
  -2   7   5     2233.93     2241.42     35.12 o 
  -1   7   5      905.13      881.46     17.33 o 
   0   7   5       61.58       88.31      3.55 o 
   1   7   5        0.05        2.47      1.46 o 
   2   7   5     3006.41     3086.45     45.92 o 
   3   7   5       84.46       93.74      3.32 o 
   4   7   5      173.29      147.50      3.88 o 
   5   7   5       94.35       96.84      4.94 o 
   6   7   5     1046.10     1025.78     17.29 o 
   7   7   5       50.22       40.99      3.50 o 
   8   7   5       31.99       28.70      4.04 o 
   9   7   5      550.54      513.64     23.50 o 
  10   7   5       20.38       25.79      5.44 o 
  11   7   5      230.68      226.22     11.40 o 
  12   7   5       52.83       48.16      9.86 o 
 -12   8   5       37.75       23.19      6.46 o 
 -11   8   5      130.10      178.12     10.05 o 
 -10   8   5       64.01       57.35      5.90 o 
  -9   8   5      287.90      315.88     10.36 o 
  -8   8   5      404.87      357.79     15.83 o 
  -7   8   5      140.39      171.45      6.82 o 
  -6   8   5     1132.37      929.36     33.36 o 
  -5   8   5      139.83      119.16      4.96 o 
  -4   8   5        9.95       22.59      2.79 o 
  -3   8   5      906.52      949.45     14.72 o 
  -2   8   5      250.21      251.01      4.81 o 
  -1   8   5       12.39       15.79      1.49 o 
   0   8   5        1.61        3.66      1.33 o 
   1   8   5      684.18      601.00     12.16 o 
   2   8   5      435.38      484.54      9.01 o 
   3   8   5       78.56       57.79      2.78 o 
   4   8   5     1800.31     1992.82     27.42 o 
   5   8   5       14.44        4.86      2.24 o 
   6   8   5     1501.62     1473.38     27.49 o 
   7   8   5      720.28      746.21     19.23 o 
   8   8   5        3.63       -0.08      4.29 o 
   9   8   5       55.97       62.14     11.60 o 
  10   8   5       18.62       23.05     10.15 o 
  11   8   5       84.03       87.41      8.08 o 
  12   8   5       14.79       24.37      8.12 o 
 -11   9   5      177.53      163.18     10.13 o 
 -10   9   5       86.58       69.23      7.68 o 
  -9   9   5      116.16      134.79      7.29 o 
  -8   9   5      294.27      324.51     10.12 o 
  -7   9   5       28.01       23.41      4.00 o 
  -6   9   5      442.08      465.08     12.77 o 
  -5   9   5       53.50       65.70      3.83 o 
  -4   9   5     1990.71     1972.15     28.70 o 
  -3   9   5       12.64        2.49      1.91 o 
  -2   9   5      174.30      149.64      3.78 o 
  -1   9   5      100.21      125.36      4.98 o 
   0   9   5     1576.74     1755.44     24.90 o 
   1   9   5      370.29      387.18      7.36 o 
   2   9   5      293.02      256.18      5.77 o 
   3   9   5      741.35      800.78     12.69 o 
   4   9   5      484.82      472.72      8.66 o 
   5   9   5       65.03       65.90      4.52 o 
   6   9   5      483.66      510.30     14.11 o 
   7   9   5        4.72        1.21      3.36 o 
   8   9   5       18.69       10.44      7.25 o 
   9   9   5        0.86        0.53      5.02 o 
  10   9   5      110.55       87.80      8.22 o 
  11   9   5       98.08       97.31      8.78 o 
 -10  10   5       11.59       -1.47      5.24 o 
  -9  10   5      222.84      228.88      8.34 o 
  -8  10   5        0.11       -3.98      3.98 o 
  -7  10   5      254.83      276.39      9.12 o 
  -6  10   5      322.31      292.12     11.47 o 
  -5  10   5       56.55       59.43      3.40 o 
  -4  10   5       99.85      107.04      4.55 o 
  -3  10   5     1454.93     1550.37     20.78 o 
  -2  10   5      242.07      240.85      5.35 o 
  -1  10   5     1129.31     1104.25     15.37 o 
   0  10   5        3.81        6.69      2.25 o 
   1  10   5       77.33       66.29      3.76 o 
   2  10   5       20.56       10.19      2.52 o 
   3  10   5      240.33      214.06      6.15 o 
   4  10   5       15.13       10.85      2.93 o 
   5  10   5      162.84      149.39      6.37 o 
   6  10   5     1253.32     1211.11     24.40 o 
   7  10   5      183.93      210.17      7.89 o 
   8  10   5       53.27       40.57      5.99 o 
   9  10   5       11.88       10.42      6.11 o 
  10  10   5       83.10      100.86      8.48 o 
 -10  11   5       29.68       19.38      5.42 o 
  -9  11   5        1.06       -2.69      5.00 o 
  -8  11   5       58.10       36.26      5.26 o 
  -7  11   5       41.47       46.86      5.12 o 
  -6  11   5      228.38      224.23      8.96 o 
  -5  11   5      120.36      111.31      5.44 o 
  -4  11   5      456.84      489.76      8.93 o 
  -3  11   5      137.45      140.48      4.50 o 
  -2  11   5       35.62       52.71      3.02 o 
  -1  11   5        0.29        2.71      2.22 o 
   0  11   5     1565.57     1484.75     21.59 o 
   1  11   5      131.06      135.47      5.15 o 
   2  11   5       68.63       79.41      4.15 o 
   3  11   5       11.20        3.69      2.56 o 
   4  11   5      169.36      169.40      5.88 o 
   5  11   5        3.33       -0.71      3.40 o 
   6  11   5       18.34       24.70      4.35 o 
   7  11   5       98.45      103.99      8.35 o 
   8  11   5      112.95      117.34      8.90 o 
   9  11   5        0.14        3.37      6.67 o 
  10  11   5      133.55      163.14     17.99 o 
  -9  12   5       16.29       12.04      8.08 o 
  -8  12   5       15.96       13.44      5.16 o 
  -7  12   5       47.98       51.36      5.22 o 
  -6  12   5      567.39      566.43     12.76 o 
  -5  12   5       11.10       18.19      4.20 o 
  -4  12   5       60.54       63.50      3.86 o 
  -3  12   5       43.08       62.80      4.05 o 
  -2  12   5        5.07        4.03      2.54 o 
  -1  12   5      526.33      471.87      9.08 o 
   0  12   5       64.59       52.44      3.24 o 
   1  12   5     1194.06     1131.09     19.79 o 
   2  12   5      496.43      446.89     10.05 o 
   3  12   5      147.84      156.93      6.07 o 
   4  12   5       18.03       18.87      3.52 o 
   5  12   5      104.52      106.96      6.18 o 
   6  12   5      117.76      103.60      8.05 o 
   7  12   5      238.76      300.88     13.37 o 
   8  12   5       64.28       63.00      7.72 o 
   9  12   5        7.46       10.16     13.63 o 
  -7  13   5      311.94      316.30      9.94 o 
  -6  13   5      443.51      466.05     13.11 o 
  -5  13   5      275.45      268.96     15.40 o 
  -4  13   5       18.23       33.57      3.79 o 
  -3  13   5       37.22       25.26      3.39 o 
  -2  13   5      127.42      138.03      5.22 o 
  -1  13   5        0.09        1.17      2.69 o 
   0  13   5        0.52       -0.33      2.54 o 
   1  13   5      486.65      438.23      9.02 o 
   2  13   5      181.52      178.94      6.54 o 
   3  13   5      255.97      248.08     11.89 o 
   4  13   5      624.70      642.12     15.60 o 
   5  13   5      151.26      164.03     14.21 o 
   6  13   5      341.41      338.36     14.64 o 
   7  13   5       42.77       49.58      9.86 o 
  -6  14   5       14.79        4.76      7.17 o 
  -5  14   5       20.77       21.52      4.81 o 
  -4  14   5       18.28       15.01      4.24 o 
  -3  14   5        0.69        0.70      3.33 o 
  -2  14   5       57.16       45.93      4.11 o 
  -1  14   5      203.20      183.76      6.18 o 
   0  14   5        3.00       -2.99      2.99 o 
   1  14   5      107.70      109.23      4.97 o 
   2  14   5       57.12       41.79      4.62 o 
   3  14   5      814.24      857.09     16.91 o 
   4  14   5       25.92       30.72      6.54 o 
   5  14   5        5.31        0.80      5.97 o 
   6  14   5       36.18       36.55      9.28 o 
  -3  15   5        0.14       -1.13      3.66 o 
  -2  15   5      173.40      191.39      6.82 o 
  -1  15   5       33.10       37.27      4.16 o 
   0  15   5       67.03       67.59      4.61 o 
   1  15   5       18.43       20.77      3.87 o 
   2  15   5       53.92       79.46      5.45 o 
   3  15   5        1.42        8.34      5.97 o 
  -2 -14   6       11.58        5.62      5.69 o 
  -1 -14   6       68.92       72.78      5.32 o 
   0 -14   6      427.11      425.10     11.02 o 
   1 -14   6      146.33      160.89      6.46 o 
   2 -14   6      190.27      187.06      7.80 o 
  -5 -13   6       24.06       21.75      5.81 o 
  -4 -13   6        2.57        3.02      3.46 o 
  -3 -13   6       40.99       44.82      4.27 o 
  -2 -13   6      116.08      130.68      6.15 o 
  -1 -13   6      652.13      748.27     15.06 o 
   0 -13   6        0.04        1.09      3.42 o 
   1 -13   6       15.43       22.25      3.81 o 
   2 -13   6       57.79       56.94      4.61 o 
   3 -13   6        0.05       -3.11      3.11 o 
   4 -13   6      124.01      124.28      5.36 o 
   5 -13   6        7.98       10.74      3.62 o 
   6 -13   6       14.88       13.34     10.44 o 
  -7 -12   6        0.00       -3.75      3.75 o 
  -6 -12   6       73.12       65.54      4.81 o 
  -5 -12   6       62.14       63.76      6.47 o 
  -4 -12   6      190.57      196.92      8.13 o 
  -3 -12   6        4.34        0.48      2.85 o 
  -2 -12   6        0.91       -0.02      2.82 o 
  -1 -12   6       34.07       35.60      4.49 o 
   0 -12   6      566.70      557.69     10.85 o 
   1 -12   6      895.53      817.47     14.14 o 
   2 -12   6      465.43      400.86      9.04 o 
   3 -12   6       55.22       39.47      4.41 o 
   4 -12   6       40.95       34.44      3.67 o 
   5 -12   6        3.82        0.95      3.27 o 
   6 -12   6        3.58        2.81      3.79 o 
   7 -12   6      964.65      945.00     22.32 o 
  -8 -11   6       15.45       10.36      4.06 o 
  -7 -11   6      175.07      165.53      6.73 o 
  -6 -11   6       48.11       48.93      4.20 o 
  -5 -11   6       14.21        3.18      3.77 o 
  -4 -11   6       17.14       20.80      4.40 o 
  -3 -11   6      473.59      478.47     15.55 o 
  -2 -11   6       32.52       41.29      3.43 o 
  -1 -11   6      352.36      361.11     10.59 o 
   0 -11   6       10.25       10.05      4.72 o 
   1 -11   6     1073.07     1122.86     16.27 o 
   2 -11   6      368.59      350.34      8.95 o 
   3 -11   6       27.65       22.28      2.96 o 
   4 -11   6      159.60      152.47      5.41 o 
   5 -11   6       22.16       26.63      3.36 o 
   6 -11   6      132.53      140.28      5.40 o 
   7 -11   6      545.53      590.69     12.40 o 
   8 -11   6        3.09       12.28      4.52 o 
   9 -11   6      311.75      312.28     10.34 o 
  -9 -10   6        0.62       -4.10      4.10 o 
  -8 -10   6       81.60       68.32      4.93 o 
  -7 -10   6        3.44        0.75      3.18 o 
  -6 -10   6       19.54       10.29      3.05 o 
  -5 -10   6      624.87      641.93     14.92 o 
  -4 -10   6      771.27      765.91     24.74 o 
  -3 -10   6       93.40       89.17      4.94 o 
  -2 -10   6       36.62       32.59      5.78 o 
  -1 -10   6        0.27        2.96      2.14 o 
   0 -10   6       16.83       19.38      2.52 o 
   1 -10   6       57.56       58.21      3.05 o 
   2 -10   6      232.76      227.78      4.97 o 
   3 -10   6      173.32      138.76      4.98 o 
   4 -10   6       16.63       10.27      3.16 o 
   5 -10   6        4.11        7.27      2.61 o 
   6 -10   6      414.19      428.15      8.71 o 
   7 -10   6      299.26      269.74      6.96 o 
   8 -10   6        1.55       -0.12      4.76 o 
   9 -10   6      328.99      304.34      8.06 o 
  10 -10   6       39.34       39.11      4.59 o 
 -10  -9   6      270.36      263.11     26.40 o 
  -9  -9   6      110.55      136.87      6.84 o 
  -8  -9   6       14.99       13.74      3.51 o 
  -7  -9   6       30.31       35.93      3.82 o 
  -6  -9   6      121.31      108.54      6.36 o 
  -5  -9   6       22.99       30.92      3.71 o 
  -4  -9   6       28.60       38.80      4.80 o 
  -3  -9   6       34.43       40.14      3.01 o 
  -2  -9   6      152.84      164.50      5.14 o 
  -1  -9   6       44.04       31.01      2.58 o 
   0  -9   6      473.87      496.78      8.85 o 
   1  -9   6      358.87      336.84     10.29 o 
   2  -9   6      723.44      635.29      9.11 o 
   3  -9   6       56.12       76.23      3.05 o 
   4  -9   6     1109.55     1128.84     14.76 o 
   5  -9   6      864.99      792.29     11.59 o 
   6  -9   6      636.42      594.59     10.50 o 
   7  -9   6       73.09       62.41      3.76 o 
   8  -9   6        9.96        7.52      3.08 o 
   9  -9   6        0.50       -0.88      3.46 o 
  10  -9   6       29.13       28.77      4.58 o 
  11  -9   6       72.44      113.71      9.05 o 
 -11  -8   6       75.89       87.61      9.86 o 
 -10  -8   6      145.78      155.77      7.59 o 
  -9  -8   6       20.37       19.62      4.02 o 
  -8  -8   6      166.86      165.56      6.04 o 
  -7  -8   6      103.00      115.50      4.97 o 
  -6  -8   6       10.61        2.68      2.47 o 
  -5  -8   6       62.74       41.97      5.11 o 
  -4  -8   6      629.17      625.10     13.63 o 
  -3  -8   6      427.72      370.54      8.63 o 
  -2  -8   6       64.55       63.75      6.26 o 
  -1  -8   6      542.59      481.10      8.24 o 
   0  -8   6      531.63      486.66     10.59 o 
   1  -8   6     1155.51     1130.36     15.34 o 
   2  -8   6     1520.33     1404.97     17.05 o 
   3  -8   6        0.16        0.75      1.49 o 
   4  -8   6     2552.66     2485.99     27.15 o 
   5  -8   6      415.18      337.60      6.24 o 
   6  -8   6       89.24       77.48      3.30 o 
   7  -8   6        0.17       -1.04      2.19 o 
   8  -8   6       13.69        3.82      2.76 o 
   9  -8   6      454.65      427.63      8.98 o 
  10  -8   6        6.65       15.41      3.44 o 
  11  -8   6      318.73      310.48     11.00 o 
 -11  -7   6       63.27       84.13      9.86 o 
 -10  -7   6      106.70      106.49      6.37 o 
  -9  -7   6      896.17      939.57     20.06 o 
  -8  -7   6      221.57      207.45      7.46 o 
  -7  -7   6       90.05       91.06      4.33 o 
  -6  -7   6      980.63      975.24     16.84 o 
  -5  -7   6     1178.19     1213.98     17.81 o 
  -4  -7   6      307.33      291.89      5.75 o 
  -3  -7   6     1642.98     1623.06     22.64 o 
  -2  -7   6      909.96      921.34     13.65 o 
  -1  -7   6      366.34      356.68      7.27 o 
   0  -7   6      158.40      153.23      3.80 o 
   1  -7   6      528.72      516.99      8.01 o 
   2  -7   6      430.89      433.06      6.16 o 
   3  -7   6        1.86        2.96      1.30 o 
   4  -7   6       23.56       16.37      1.75 o 
   5  -7   6     1283.14     1136.38     13.03 o 
   6  -7   6      128.40       94.45      3.25 o 
   7  -7   6       37.32       40.10      2.63 o 
   8  -7   6      413.74      409.82      8.76 o 
   9  -7   6      339.79      327.99      7.99 o 
  10  -7   6      230.47      220.56      6.87 o 
  11  -7   6      883.11      904.84     19.58 o 
  12  -7   6      194.69      219.58      9.38 o 
 -12  -6   6        0.31        0.00      6.96 o 
 -11  -6   6       67.27       99.21     10.44 o 
 -10  -6   6        2.32       -1.16      4.10 o 
  -9  -6   6      473.98      478.05     10.76 o 
  -8  -6   6      310.63      318.81      8.05 o 
  -7  -6   6      284.03      286.27      6.57 o 
  -6  -6   6      413.22      468.90      8.51 o 
  -5  -6   6       47.27       46.13      2.49 o 
  -4  -6   6      253.86      285.14      5.43 o 
  -3  -6   6      731.69      675.16      9.40 o 
  -2  -6   6      144.01      121.49      3.16 o 
  -1  -6   6        0.09        3.57      1.13 o 
   0  -6   6      232.64      239.04      4.75 o 
   1  -6   6       99.02      103.76      2.92 o 
   2  -6   6      249.58      245.49      4.27 o 
   3  -6   6      475.77      421.43      5.60 o 
   4  -6   6        4.08        1.00      1.38 o 
   5  -6   6      515.66      461.23      6.40 o 
   6  -6   6     1304.07     1106.72     16.39 o 
   7  -6   6      441.63      504.73      9.26 o 
   8  -6   6      252.85      305.78      7.08 o 
   9  -6   6      136.19      125.40      4.96 o 
  10  -6   6        0.20       -2.84      2.84 o 
  11  -6   6       11.12        2.42      3.73 o 
  12  -6   6       52.22       36.31      5.23 o 
 -12  -5   6       17.90       13.92      8.70 o 
 -11  -5   6      359.54      348.77     14.29 o 
 -10  -5   6        1.35       -1.92      3.65 o 
  -9  -5   6       80.33       87.88      5.86 o 
  -8  -5   6      567.46      607.82     12.21 o 
  -7  -5   6     1189.55     1437.39     23.82 o 
  -6  -5   6     3627.43     3679.56     52.63 o 
  -5  -5   6      603.33      500.34     11.34 o 
  -4  -5   6      591.33      588.15      8.30 o 
  -3  -5   6      473.29      475.85      6.52 o 
  -2  -5   6        2.38        2.09      0.90 o 
  -1  -5   6      109.05      108.38      2.64 o 
   0  -5   6      115.71      155.92      2.98 o 
   1  -5   6       14.62       10.67      1.31 o 
   2  -5   6     1599.32     1760.77     17.84 o 
   3  -5   6     1083.86     1109.88     11.36 o 
   4  -5   6      451.71      507.75      9.41 o 
   5  -5   6     1107.99     1260.30     13.80 o 
   6  -5   6       48.96       47.07      2.91 o 
   7  -5   6      127.74      125.45      4.80 o 
   8  -5   6       78.22       57.64      3.50 o 
   9  -5   6       18.08       29.38      3.14 o 
  10  -5   6        5.07       11.10      3.06 o 
  11  -5   6       33.52       23.32      4.05 o 
  12  -5   6       16.86        1.49      4.22 o 
  13  -5   6      387.37      416.41     14.40 o 
 -13  -4   6       15.14       10.92     10.73 o 
 -12  -4   6       60.50       51.39      9.57 o 
 -11  -4   6       11.09        3.01      5.53 o 
 -10  -4   6       39.70       25.52      4.41 o 
  -9  -4   6     1134.69     1090.83     19.52 o 
  -8  -4   6       30.71       19.25      2.99 o 
  -7  -4   6     1290.79     1221.21     20.54 o 
  -6  -4   6     1345.49     1328.94     19.42 o 
  -5  -4   6      142.95      168.78      3.53 o 
  -4  -4   6      602.01      619.44      7.45 o 
  -3  -4   6      252.72      215.59      3.74 o 
  -2  -4   6      427.57      480.22      6.28 o 
  -1  -4   6     1385.15     1427.28     17.85 o 
   0  -4   6      557.36      594.62      7.46 o 
   1  -4   6     2290.69     2490.62     26.07 o 
   2  -4   6      276.24      208.93      2.88 o 
   3  -4   6        2.39        6.01      1.06 o 
   4  -4   6     1449.85     1595.34     14.95 o 
   5  -4   6       51.74       72.54      2.44 o 
   6  -4   6      150.53      168.73      4.17 o 
   7  -4   6        2.18       -0.10      2.06 o 
   8  -4   6      346.90      390.88      9.64 o 
   9  -4   6        6.57        6.29      2.64 o 
  10  -4   6      447.03      375.54     10.60 o 
  11  -4   6       23.11        9.99      3.70 o 
  12  -4   6      194.14      179.93      7.27 o 
  13  -4   6      416.09      360.21     12.26 o 
 -13  -3   6       63.99       79.36     14.79 o 
 -12  -3   6      223.65      251.84     13.29 o 
 -11  -3   6      111.83      127.63      9.41 o 
 -10  -3   6        9.29       11.14      7.22 o 
  -9  -3   6       20.96       20.84      3.20 o 
  -8  -3   6       11.47       12.35      3.10 o 
  -7  -3   6       24.36       15.58      2.53 o 
  -6  -3   6      138.64      160.30      4.34 o 
  -5  -3   6        2.95        9.02      1.74 o 
  -4  -3   6     2420.93     2687.24     30.60 o 
  -3  -3   6     1428.52     1460.15     15.72 o 
  -2  -3   6       18.82       30.75      1.57 o 
  -1  -3   6      238.60      239.06      3.58 o 
   0  -3   6     1583.64     1533.09     16.37 o 
   1  -3   6      309.78      308.10      4.06 o 
   2  -3   6     2726.75     3002.53     26.70 o 
   3  -3   6     3103.76     3410.62     30.38 o 
   4  -3   6      194.99      140.61      2.54 o 
   5  -3   6      279.97      262.66      3.93 o 
   6  -3   6        2.11        1.79      1.52 o 
   7  -3   6       78.18       81.50      3.42 o 
   8  -3   6     3580.94     3430.64     43.38 o 
   9  -3   6       64.84       66.74      3.51 o 
  10  -3   6       74.21       66.50      4.97 o 
  11  -3   6       22.39       31.91      4.07 o 
  12  -3   6       18.20       26.80      4.26 o 
  13  -3   6       17.87       15.34      5.28 o 
 -13  -2   6       44.76       49.69      8.34 o 
 -12  -2   6      401.53      437.10     24.37 o 
 -11  -2   6       84.33       99.04      8.59 o 
 -10  -2   6      113.45       98.05      6.10 o 
  -9  -2   6      295.71      301.74      9.61 o 
  -8  -2   6       63.75       68.13      3.69 o 
  -7  -2   6       16.40       19.22      2.44 o 
  -6  -2   6      264.76      252.17      4.79 o 
  -5  -2   6     8537.83     9594.17    106.35 o 
  -4  -2   6     2917.30     3292.14     32.66 o 
  -3  -2   6       15.11       10.76      0.77 o 
  -2  -2   6     7136.99     7301.25     78.87 o 
  -1  -2   6     1640.24     1461.77     19.22 o 
   0  -2   6      965.37     1054.24     12.12 o 
   1  -2   6      190.77      183.98      2.58 o 
   2  -2   6      501.88      427.94      4.28 o 
   3  -2   6      167.43      174.69      2.48 o 
   4  -2   6     1285.28     1461.09     15.17 o 
   5  -2   6      305.70      324.78      4.37 o 
   6  -2   6     1190.60     1219.99     13.20 o 
   7  -2   6     1167.34     1258.64     18.47 o 
   8  -2   6      300.18      338.22      8.87 o 
   9  -2   6      469.02      536.30     12.40 o 
  10  -2   6     1271.95     1284.83     21.02 o 
  11  -2   6      134.29      142.03      8.98 o 
  12  -2   6      135.37      171.00      7.93 o 
  13  -2   6        0.02       12.37      5.57 o 
  14  -2   6       18.74       21.78      6.63 o 
 -13  -1   6        9.98        4.20      6.76 o 
 -12  -1   6       41.72       39.49     10.44 o 
 -11  -1   6      126.26      116.07     15.67 o 
 -10  -1   6       95.40       96.66      7.19 o 
  -9  -1   6      737.71      646.31     15.65 o 
  -8  -1   6        3.88       16.32      2.65 o 
  -7  -1   6      214.24      190.12      4.60 o 
  -6  -1   6        7.62        1.97      1.38 o 
  -5  -1   6       46.82       43.11      2.04 o 
  -4  -1   6      551.30      795.05      8.66 o 
  -3  -1   6      548.29      567.39      6.31 o 
  -2  -1   6      226.97      148.13      2.55 o 
  -1  -1   6     8391.24     9090.00    104.99 o 
   0  -1   6       55.19       41.00      1.04 o 
   1  -1   6        7.97        7.49      0.59 o 
   2  -1   6        1.63       -0.61      0.61 o 
   3  -1   6      538.25      467.84      5.41 o 
   4  -1   6      694.01      710.07      9.11 o 
   5  -1   6      166.99      227.11      3.61 o 
   6  -1   6        0.92        1.24      1.09 o 
   7  -1   6       59.01       56.88      1.91 o 
   8  -1   6     1063.09      979.14     14.76 o 
   9  -1   6      319.32      341.41      8.11 o 
  10  -1   6      494.00      495.86     12.40 o 
  11  -1   6      659.77      679.92     13.19 o 
  12  -1   6      158.10      177.39      7.93 o 
  13  -1   6        5.42        9.53      5.58 o 
  14  -1   6       11.28       15.34     10.06 o 
 -13   0   6      228.66      241.62     14.11 o 
 -12   0   6        0.39       -0.21      5.70 o 
 -11   0   6        0.93        8.37      5.70 o 
 -10   0   6      239.15      213.44      8.77 o 
  -9   0   6     1591.85     1567.51     26.54 o 
  -8   0   6      186.64      164.96      5.72 o 
  -7   0   6      607.89      736.25      9.84 o 
  -6   0   6      445.86      392.98      5.49 o 
  -5   0   6     4971.16     4918.72     51.74 o 
  -4   0   6       67.08      142.93      4.86 o 
  -3   0   6      774.90      996.08     11.94 o 
  -2   0   6      713.43      781.53      8.21 o 
  -1   0   6      550.65      486.13      4.93 o 
   0   0   6     1374.44     1506.68     14.07 o 
   1   0   6       27.97       33.58      1.10 o 
   2   0   6      263.91      297.15      3.75 o 
   3   0   6     3556.31     3539.52     34.60 o 
   4   0   6     5676.45     5782.20     64.24 o 
   5   0   6      812.14      796.78      9.51 o 
   6   0   6     1096.87     1025.36     12.87 o 
   7   0   6      420.57      389.68      6.60 o 
   8   0   6       58.62       86.55      2.63 o 
   9   0   6        5.17        2.65      2.99 o 
  10   0   6      679.74      614.66     11.81 o 
  11   0   6       33.28       51.18      5.95 o 
  12   0   6        1.42        0.51      4.33 o 
  13   0   6      123.70      138.53      9.95 o 
  14   0   6      204.89      227.08     11.02 o 
 -13   1   6      622.82      643.01     23.59 o 
 -12   1   6       29.19       25.30      5.44 o 
 -11   1   6      320.78      314.31     11.01 o 
 -10   1   6      134.93      143.70      7.31 o 
  -9   1   6      376.59      395.62      9.54 o 
  -8   1   6      800.24      835.90     12.33 o 
  -7   1   6       60.21       64.79      2.65 o 
  -6   1   6      259.36      323.40      5.25 o 
  -5   1   6       28.65       34.76      1.64 o 
  -4   1   6      319.31      294.59      4.54 o 
  -3   1   6        0.65        5.04      0.92 o 
  -2   1   6     7286.53     7575.05     85.14 o 
  -1   1   6     8353.33     9042.95    132.00 o 
   0   1   6      299.84      317.44      4.29 o 
   1   1   6       75.56       67.82      1.69 o 
   2   1   6     1265.15     1267.17     13.47 o 
   3   1   6     1166.71     1173.20     12.80 o 
   4   1   6       28.92       30.36      1.67 o 
   5   1   6        0.04        0.88      1.17 o 
   6   1   6        7.85        3.45      1.55 o 
   7   1   6     2238.89     2386.11     30.48 o 
   8   1   6        3.70        6.04      2.12 o 
   9   1   6      193.43      237.97      6.26 o 
  10   1   6       54.75       49.26      3.54 o 
  11   1   6     2633.59     2519.40     84.08 o 
  12   1   6       87.52       67.24      6.36 o 
  13   1   6       88.64       75.46      7.14 o 
  14   1   6      110.04      114.92      8.70 o 
 -13   2   6       35.51       30.07      7.99 o 
 -12   2   6        0.50        0.98      5.29 o 
 -11   2   6       30.58       30.97      5.44 o 
 -10   2   6      150.73      176.51     11.59 o 
  -9   2   6        9.52        7.77      3.84 o 
  -8   2   6     2120.08     2282.60     32.88 o 
  -7   2   6       18.75       25.32      1.86 o 
  -6   2   6      153.47      129.54      4.09 o 
  -5   2   6      301.43      242.25      4.59 o 
  -4   2   6      270.15      189.05      2.98 o 
  -3   2   6     1214.93     1340.12     17.06 o 
  -2   2   6     1219.03     1212.50     26.41 o 
  -1   2   6    14343.55    14167.47    245.17 o 
   0   2   6     5005.12     4991.69    126.60 o 
   1   2   6        0.23        4.45      1.37 o 
   2   2   6      629.16      629.40     10.35 o 
   3   2   6      594.05      673.17      9.06 o 
   4   2   6     1321.68     1499.31     17.57 o 
   5   2   6      917.15     1060.31     15.87 o 
   6   2   6        0.21       -0.40      1.36 o 
   7   2   6        2.01       13.86      1.84 o 
   8   2   6      942.82     1013.88     15.92 o 
   9   2   6        6.05       26.09      3.60 o 
  10   2   6      529.86      491.42     11.67 o 
  11   2   6      225.52      236.99      9.46 o 
  12   2   6       33.30       29.42      5.46 o 
  13   2   6        3.15        3.19      4.75 o 
  14   2   6        0.98        9.82      5.53 o 
 -13   3   6      164.45      158.40     16.25 o 
 -12   3   6       71.88       77.01      7.07 o 
 -11   3   6      279.63      231.50      9.72 o 
 -10   3   6       89.61      121.53      6.83 o 
  -9   3   6      312.93      266.26      8.20 o 
  -8   3   6       67.97       86.04      5.99 o 
  -7   3   6      156.64      151.08      4.04 o 
  -6   3   6     1456.65     1485.55     24.51 o 
  -5   3   6       14.06        7.10      1.43 o 
  -4   3   6      619.32      728.11      9.29 o 
  -3   3   6      356.67      389.83      7.13 o 
  -2   3   6      459.20      558.85      9.37 o 
  -1   3   6     4251.46     4000.87     70.78 o 
   0   3   6       49.41       15.08      1.64 o 
   1   3   6      883.79      741.11     13.29 o 
   2   3   6      112.27      122.80      7.51 o 
   3   3   6      283.70      297.21      4.73 o 
   4   3   6       47.83       51.98      2.28 o 
   5   3   6     3877.02     3805.89     51.54 o 
   6   3   6      182.30      190.65      4.77 o 
   7   3   6      472.77      427.98      8.24 o 
   8   3   6       30.39       10.20      2.74 o 
   9   3   6       31.73       29.04      3.48 o 
  10   3   6      272.18      252.34      7.97 o 
  11   3   6       32.72       12.23      4.57 o 
  12   3   6        0.30       -0.89      5.40 o 
  13   3   6      161.81      169.77      9.14 o 
  14   3   6       37.99       14.70      7.83 o 
 -13   4   6       65.98       51.02      9.22 o 
 -12   4   6       41.59       45.15      8.41 o 
 -11   4   6      308.21      307.06     11.26 o 
 -10   4   6       32.12       33.57      5.12 o 
  -9   4   6      539.07      501.40     14.40 o 
  -8   4   6       57.17       67.57      4.43 o 
  -7   4   6     1477.50     1560.53     20.48 o 
  -6   4   6     3176.42     3482.24     40.09 o 
  -5   4   6       47.66       60.89      2.09 o 
  -4   4   6      108.65       75.91      3.15 o 
  -3   4   6      459.80      339.59      8.63 o 
  -2   4   6       27.48       30.29      1.61 o 
  -1   4   6      653.42      813.46     25.29 o 
   0   4   6     1136.02     1205.41     28.14 o 
   1   4   6      291.31      416.75      8.03 o 
   2   4   6     1018.77      885.95     13.84 o 
   3   4   6       10.38        5.37      3.93 o 
   4   4   6      306.49      278.05      5.00 o 
   5   4   6      330.16      302.23      6.58 o 
   6   4   6      105.88      135.38      4.10 o 
   7   4   6      433.28      369.58      7.41 o 
   8   4   6      840.41      843.96     18.59 o 
   9   4   6       12.21        9.47      3.11 o 
  10   4   6       43.46       40.38     11.60 o 
  11   4   6      118.06       95.55      7.79 o 
  12   4   6      260.31      262.37     12.92 o 
  13   4   6      154.52      159.60     10.67 o 
 -13   5   6       45.04       68.64     10.23 o 
 -12   5   6       88.98      111.08     14.50 o 
 -11   5   6       16.18        7.29      4.19 o 
 -10   5   6       25.58       29.09      5.29 o 
  -9   5   6      227.80      206.64      7.70 o 
  -8   5   6       40.18       42.25      4.13 o 
  -7   5   6      419.22      393.56      7.98 o 
  -6   5   6      104.72      112.21      3.31 o 
  -5   5   6        0.03        8.17      1.78 o 
  -4   5   6     1126.97     1046.41     17.95 o 
  -3   5   6      264.42      232.58      4.75 o 
  -2   5   6      320.14      264.77      8.02 o 
  -1   5   6     1493.22     1474.96     31.97 o 
   0   5   6      194.41      256.61      6.01 o 
   1   5   6       26.43       12.19      1.78 o 
   2   5   6      928.60     1103.48     17.14 o 
   3   5   6        2.77       -0.02      1.03 o 
   4   5   6      683.40      703.60      9.46 o 
   5   5   6      824.24      848.08     15.91 o 
   6   5   6      728.45      781.69     13.92 o 
   7   5   6       95.81       98.06      4.20 o 
   8   5   6        0.63       -1.23      2.89 o 
   9   5   6       88.24       84.79     11.31 o 
  10   5   6       37.72       29.86      5.12 o 
  11   5   6       25.90       26.97     13.92 o 
  12   5   6      290.60      285.47     13.13 o 
  13   5   6       34.91       33.28      6.94 o 
 -13   6   6       16.97       -4.46      7.76 o 
 -12   6   6      115.19      132.85     11.90 o 
 -11   6   6      264.62      358.63     12.89 o 
 -10   6   6      453.37      393.70     11.33 o 
  -9   6   6      663.02      676.85     14.91 o 
  -8   6   6      204.17      151.48      7.80 o 
  -7   6   6        2.43        2.61      3.27 o 
  -6   6   6        2.98       -1.95      1.95 o 
  -5   6   6       16.48       27.05      1.94 o 
  -4   6   6      242.73      250.54      5.40 o 
  -3   6   6      104.32      147.98      3.73 o 
  -2   6   6       92.46       68.20      2.77 o 
  -1   6   6     3709.82     3712.12    101.31 o 
   0   6   6     1098.41      889.79     15.58 o 
   1   6   6       97.29      112.75      2.95 o 
   2   6   6      373.77      542.97      8.23 o 
   3   6   6      376.00      364.97      6.13 o 
   4   6   6      420.06      487.58      7.84 o 
   5   6   6       52.75       44.86      2.57 o 
   6   6   6       93.46      117.15      4.18 o 
   7   6   6      411.09      393.97      8.54 o 
   8   6   6       95.40       90.34      5.94 o 
   9   6   6       14.95        7.73      3.88 o 
  10   6   6      169.00      169.12      8.81 o 
  11   6   6      304.46      296.58     15.16 o 
  12   6   6      397.19      355.65     20.31 o 
  13   6   6        5.40       -3.48      8.12 o 
 -12   7   6      102.68      103.84      8.54 o 
 -11   7   6       63.14       92.22     10.73 o 
 -10   7   6      240.51      297.14     10.21 o 
  -9   7   6        0.81        7.14      3.89 o 
  -8   7   6       66.23       62.73      4.72 o 
  -7   7   6       28.48       27.93      4.80 o 
  -6   7   6       48.53       35.68      3.58 o 
  -5   7   6      533.79      421.92      8.86 o 
  -4   7   6      799.17      744.88     12.16 o 
  -3   7   6     1226.61     1362.87     17.97 o 
  -2   7   6      525.16      569.11     10.36 o 
  -1   7   6      512.97      508.90      9.22 o 
   0   7   6     1710.94     1802.65     39.95 o 
   1   7   6      495.64      568.94      7.86 o 
   2   7   6     2658.59     2596.97     40.61 o 
   3   7   6      221.22      312.83      5.09 o 
   4   7   6      900.25     1032.16     14.98 o 
   5   7   6        6.34        5.21      2.06 o 
   6   7   6       71.08       63.67      3.90 o 
   7   7   6      282.85      247.44     16.25 o 
   8   7   6       79.79       90.86      7.83 o 
   9   7   6      452.96      452.54     20.31 o 
  10   7   6       28.56       24.35      5.44 o 
  11   7   6       23.38       30.30      6.41 o 
  12   7   6        5.63       13.92      8.12 o 
 -12   8   6        9.75        8.48      6.62 o 
 -11   8   6      100.89       99.67     10.82 o 
 -10   8   6       56.88       94.77      6.71 o 
  -9   8   6       10.29       18.44      4.59 o 
  -8   8   6       36.30       49.24      4.65 o 
  -7   8   6       15.01        8.21      3.33 o 
  -6   8   6        0.07       -1.50      2.87 o 
  -5   8   6     5271.30     5261.52     79.40 o 
  -4   8   6      445.92      363.23      7.36 o 
  -3   8   6     1266.09     1273.53     20.54 o 
  -2   8   6     1951.06     1968.11     27.78 o 
  -1   8   6        1.11        2.80      1.33 o 
   0   8   6       18.62        7.52      1.46 o 
   1   8   6      266.70      306.46      6.49 o 
   2   8   6      684.97      688.06     11.90 o 
   3   8   6      327.02      299.51      5.80 o 
   4   8   6     1061.93     1215.69     24.39 o 
   5   8   6     1120.20     1126.49     20.28 o 
   6   8   6     1850.27     1817.93     33.06 o 
   7   8   6      485.17      473.43     19.73 o 
   8   8   6        1.39       -2.90      4.64 o 
   9   8   6       94.69       74.39      6.96 o 
  10   8   6       31.72       45.52      6.83 o 
  11   8   6        0.32       -4.04      5.69 o 
  12   8   6        1.57        3.48      7.54 o 
 -11   9   6        8.87       -1.06      7.95 o 
 -10   9   6      113.21       83.45      8.17 o 
  -9   9   6        3.92        4.11      4.43 o 
  -8   9   6      112.95       96.91      6.19 o 
  -7   9   6        0.33       -1.36      3.33 o 
  -6   9   6       87.70      108.81      5.29 o 
  -5   9   6      160.94      148.05      5.44 o 
  -4   9   6      320.68      324.26      7.19 o 
  -3   9   6      157.98      130.94      6.02 o 
  -2   9   6     1811.82     1760.26     24.04 o 
  -1   9   6      144.84      144.64      3.48 o 
   0   9   6       91.01      103.50      4.78 o 
   1   9   6       32.24       54.56      3.27 o 
   2   9   6       19.88       16.88      2.26 o 
   3   9   6        4.08       -1.92      1.92 o 
   4   9   6       41.88       37.85      2.62 o 
   5   9   6        9.69        8.74      3.47 o 
   6   9   6      205.30      213.46      8.99 o 
   7   9   6       56.37       58.49      4.59 o 
   8   9   6       54.70       61.12      6.54 o 
   9   9   6       38.12       34.61      6.11 o 
  10   9   6      103.16       93.39      9.86 o 
  11   9   6        0.51       -5.79      5.79 o 
 -10  10   6       15.64       18.31      6.86 o 
  -9  10   6      176.65      180.62     10.23 o 
  -8  10   6      229.27      253.82      9.42 o 
  -7  10   6       38.84       36.84      4.52 o 
  -6  10   6      249.12      286.55     13.67 o 
  -5  10   6       52.26       45.54      3.54 o 
  -4  10   6       16.80       20.04      2.82 o 
  -3  10   6      822.47      696.37     10.06 o 
  -2  10   6      611.88      534.04      8.79 o 
  -1  10   6     1629.30     1528.20     20.21 o 
   0  10   6      101.17       99.44      3.84 o 
   1  10   6      164.31      129.49      4.29 o 
   2  10   6      185.75      135.66      4.47 o 
   3  10   6      405.68      407.04      8.88 o 
   4  10   6      112.90      103.16      4.52 o 
   5  10   6      125.38      137.24      6.10 o 
   6  10   6      101.59      139.39      6.46 o 
   7  10   6       10.17        4.59      4.72 o 
   8  10   6       14.05        9.14      6.09 o 
   9  10   6       76.35       86.59     19.15 o 
  10  10   6       20.14       22.06      6.54 o 
  11  10   6      118.63      119.52     12.18 o 
 -10  11   6       55.99       55.46     12.66 o 
  -9  11   6       27.77       27.92      5.87 o 
  -8  11   6       80.39      113.57      6.31 o 
  -7  11   6       65.06       85.70      6.11 o 
  -6  11   6       93.93      127.79      6.43 o 
  -5  11   6        6.64        1.45      2.86 o 
  -4  11   6      158.55      146.11      5.28 o 
  -3  11   6       90.55       72.84      3.42 o 
  -2  11   6        5.62        0.73      2.02 o 
  -1  11   6      771.17      657.83     10.42 o 
   0  11   6      257.29      297.64      7.46 o 
   1  11   6      137.72      172.45      6.91 o 
   2  11   6     2313.21     2339.47     36.41 o 
   3  11   6      149.10      154.38      5.56 o 
   4  11   6      114.61      119.71      5.86 o 
   5  11   6       21.14       16.95      3.90 o 
   6  11   6       35.56       57.87      6.67 o 
   7  11   6       11.83       10.32      8.70 o 
   8  11   6       94.81      114.18      8.78 o 
   9  11   6        0.10       -5.45      5.45 o 
  10  11   6       65.41       94.53     16.25 o 
  -9  12   6       28.24       50.90     13.34 o 
  -8  12   6       79.86      100.31     26.40 o 
  -7  12   6      216.81      200.49      9.54 o 
  -6  12   6        6.23       -2.59      4.77 o 
  -5  12   6      418.85      422.49     10.38 o 
  -4  12   6       48.48       46.08      4.60 o 
  -3  12   6       24.71       16.91      2.91 o 
  -2  12   6      161.75      132.71      4.83 o 
  -1  12   6      121.76      132.37      4.75 o 
   0  12   6       32.67       38.70      3.11 o 
   1  12   6      781.20      822.73     15.32 o 
   2  12   6      457.80      373.03      8.91 o 
   3  12   6       59.14       52.85      3.94 o 
   4  12   6       10.19        2.63      3.16 o 
   5  12   6       56.38       61.56     10.73 o 
   6  12   6       59.21       71.03      8.70 o 
   7  12   6      141.31      132.22      9.06 o 
   8  12   6       43.52       29.59     16.54 o 
   9  12   6        5.39        4.90      6.22 o 
  -7  13   6      220.93      218.56      9.97 o 
  -6  13   6        6.39        3.13      4.11 o 
  -5  13   6       21.36       31.96      5.62 o 
  -4  13   6      464.56      486.45     10.32 o 
  -3  13   6       42.88       60.30      4.11 o 
  -2  13   6      331.95      351.45      8.01 o 
  -1  13   6      126.13      144.05      5.20 o 
   0  13   6       24.32       20.27      3.09 o 
   1  13   6       27.31       32.55      3.75 o 
   2  13   6      374.76      428.89     10.72 o 
   3  13   6        5.24        3.93      3.36 o 
   4  13   6      254.78      278.65     18.91 o 
   5  13   6      113.49      132.00     20.31 o 
   6  13   6       99.58       97.86      9.02 o 
   7  13   6        0.64        0.40      6.41 o 
  -6  14   6       63.62       59.69      9.57 o 
  -5  14   6      295.81      275.94     10.23 o 
  -4  14   6       34.31       26.28      4.46 o 
  -3  14   6      119.77      131.45      5.46 o 
  -2  14   6       54.27       70.27      4.52 o 
  -1  14   6       53.63       67.61      4.30 o 
   0  14   6      101.63      124.90      5.10 o 
   1  14   6        0.85        0.87      2.92 o 
   2  14   6        1.09       -1.11      3.75 o 
   3  14   6      273.24      272.16     10.39 o 
   4  14   6       59.56       55.73      8.41 o 
   5  14   6       20.98       10.23      6.22 o 
   6  14   6        1.68       -0.29      6.22 o 
  -3  15   6       88.68      111.43      5.70 o 
  -2  15   6      152.79      160.19      6.31 o 
  -1  15   6       64.43       72.88      5.29 o 
   0  15   6        0.43       -3.21      3.21 o 
   1  15   6       95.86      100.34      5.16 o 
   2  15   6      530.12      563.37     13.21 o 
   3  15   6      153.61      167.39      8.95 o 
   0 -14   7       37.33       25.03      5.37 o 
   1 -14   7      125.17      133.35      8.09 o 
  -4 -13   7       24.90       27.25      4.15 o 
  -3 -13   7        8.70        0.97      3.85 o 
  -2 -13   7        5.30       -1.69      3.45 o 
  -1 -13   7       18.92       13.10      5.02 o 
   0 -13   7      227.54      225.61      7.80 o 
   1 -13   7      184.53      209.67      6.94 o 
   2 -13   7      409.47      381.54     10.34 o 
   3 -13   7       11.76       10.14      3.81 o 
   4 -13   7       54.16       63.55      5.67 o 
   5 -13   7      143.55      154.66      6.09 o 
  -6 -12   7      116.37      118.82      5.78 o 
  -5 -12   7       12.97       18.20      5.69 o 
  -4 -12   7       73.81       83.60      6.17 o 
  -3 -12   7        3.11        4.55      3.16 o 
  -2 -12   7       96.86       94.74      5.19 o 
  -1 -12   7        0.22       -2.80      2.80 o 
   0 -12   7        7.09       11.55      3.19 o 
   1 -12   7      207.43      180.86      7.33 o 
   2 -12   7        0.11       -1.45      3.28 o 
   3 -12   7      319.59      306.88     11.77 o 
   4 -12   7       37.37       56.28      4.12 o 
   5 -12   7        0.37       -3.17      3.17 o 
   6 -12   7        8.71        8.26      3.90 o 
   7 -12   7       33.00       24.38      4.35 o 
  -8 -11   7       31.74       32.24      6.95 o 
  -7 -11   7      116.92      114.80      5.74 o 
  -6 -11   7       65.01       77.37      4.79 o 
  -5 -11   7       78.15       83.19      5.52 o 
  -4 -11   7       16.82       17.79      3.88 o 
  -3 -11   7        4.51        7.37      3.45 o 
  -2 -11   7      147.14      161.20      5.70 o 
  -1 -11   7      409.40      414.04      8.53 o 
   0 -11   7       53.51       62.49      3.84 o 
   1 -11   7       33.38       18.36      2.65 o 
   2 -11   7      666.43      679.00     12.36 o 
   3 -11   7       25.02       15.65      2.96 o 
   4 -11   7      292.81      268.82      6.80 o 
   5 -11   7       25.23       29.25      3.37 o 
   6 -11   7       10.97       12.04      3.25 o 
   7 -11   7      177.85      203.41      7.18 o 
   8 -11   7       40.66       47.71      4.96 o 
  -9 -10   7       65.76       55.03      5.56 o 
  -8 -10   7       50.80       41.40      4.48 o 
  -7 -10   7        1.51       -1.88      4.14 o 
  -6 -10   7      168.05      175.95      6.18 o 
  -5 -10   7        0.12       -3.31      3.31 o 
  -4 -10   7      325.50      337.55      9.66 o 
  -3 -10   7       97.18       96.40      5.17 o 
  -2 -10   7      196.44      199.28      5.29 o 
  -1 -10   7      346.38      349.35      7.28 o 
   0 -10   7       37.70       29.30      2.93 o 
   1 -10   7       45.82       47.54      3.36 o 
   2 -10   7       31.92       32.22      2.98 o 
   3 -10   7      127.21      137.93      4.64 o 
   4 -10   7      557.71      555.02      9.79 o 
   5 -10   7       15.27       19.99      3.09 o 
   6 -10   7      134.44      111.21      4.58 o 
   7 -10   7      611.37      566.94     10.54 o 
   8 -10   7      119.45      114.37      5.14 o 
   9 -10   7      194.46      181.54      8.61 o 
  10 -10   7      130.33      119.77      6.72 o 
 -10  -9   7       21.50       23.87      4.92 o 
  -9  -9   7        8.19       11.20      5.79 o 
  -8  -9   7      198.78      218.84      7.13 o 
  -7  -9   7      164.25      161.86      5.88 o 
  -6  -9   7        0.35       -2.59      2.59 o 
  -5  -9   7      552.89      527.37     12.59 o 
  -4  -9   7      815.93      811.93     17.17 o 
  -3  -9   7      271.01      265.96      6.74 o 
  -2  -9   7       74.16       78.83      3.81 o 
  -1  -9   7       50.54       34.78      2.59 o 
   0  -9   7        1.31       -2.67      2.67 o 
   1  -9   7        8.05        2.88      1.99 o 
   2  -9   7      649.00      614.96      9.59 o 
   3  -9   7     2201.80     2133.22     26.08 o 
   4  -9   7      176.80      163.78      4.85 o 
   5  -9   7      120.33      129.74      4.12 o 
   6  -9   7      229.86      226.94      5.42 o 
   7  -9   7      278.41      271.58      9.12 o 
   8  -9   7      170.59      199.23      6.18 o 
   9  -9   7     1365.57     1418.23     20.91 o 
  10  -9   7       32.89       46.46      5.15 o 
 -11  -8   7      325.11      300.54     16.25 o 
 -10  -8   7      158.35      183.85      8.05 o 
  -9  -8   7        1.29        2.51      5.79 o 
  -8  -8   7      112.28      109.60      5.15 o 
  -7  -8   7       16.31       17.93      2.97 o 
  -6  -8   7       24.97       41.92      3.10 o 
  -5  -8   7      153.70      112.07      7.68 o 
  -4  -8   7        1.61       -0.94      2.51 o 
  -3  -8   7      264.70      236.76      6.07 o 
  -2  -8   7      292.87      303.80      6.85 o 
  -1  -8   7      142.41      129.24      3.91 o 
   0  -8   7     1577.93     1459.64     20.80 o 
   1  -8   7       28.84       26.04      2.23 o 
   2  -8   7      171.09      157.98      4.18 o 
   3  -8   7      209.23      187.57      4.71 o 
   4  -8   7       54.12       56.27      2.48 o 
   5  -8   7       22.78        1.58      2.01 o 
   6  -8   7      410.24      458.44      7.80 o 
   7  -8   7        0.33       -0.17      2.30 o 
   8  -8   7       11.51        4.08      2.77 o 
   9  -8   7       73.94       61.23      6.01 o 
  10  -8   7       12.25        3.00      3.37 o 
  11  -8   7        5.11       11.66      4.29 o 
 -11  -7   7       26.13       18.57      6.96 o 
 -10  -7   7      178.84      218.22      9.82 o 
  -9  -7   7       79.88       93.41      5.88 o 
  -8  -7   7      675.07      669.56     19.00 o 
  -7  -7   7      179.94      156.13      5.32 o 
  -6  -7   7       96.52       84.20      3.96 o 
  -5  -7   7      331.66      331.89      7.39 o 
  -4  -7   7      150.14      140.15      3.94 o 
  -3  -7   7      255.25      224.93      5.99 o 
  -2  -7   7      344.37      339.80      6.24 o 
  -1  -7   7       10.70       12.00      1.98 o 
   0  -7   7     2858.40     2776.45     36.96 o 
   1  -7   7      661.91      623.22      9.24 o 
   2  -7   7       56.13       56.65      2.41 o 
   3  -7   7        0.60        2.96      1.43 o 
   4  -7   7      156.54      154.84      3.44 o 
   5  -7   7       71.24       50.68      2.44 o 
   6  -7   7      686.56      732.76      9.98 o 
   7  -7   7       59.20       25.93      2.66 o 
   8  -7   7      149.50      182.58      7.19 o 
   9  -7   7       98.50      108.03      5.33 o 
  10  -7   7      143.47      144.61      6.25 o 
  11  -7   7      772.56      811.67     18.22 o 
  12  -7   7       87.90      107.58      7.57 o 
 -12  -6   7       25.53        8.70      8.12 o 
 -11  -6   7       54.96       60.92      9.28 o 
 -10  -6   7       60.10       62.46      6.38 o 
  -9  -6   7       20.39        8.28      3.60 o 
  -8  -6   7      170.78      191.26      6.21 o 
  -7  -6   7      303.63      292.83      6.65 o 
  -6  -6   7       57.95       42.31      2.81 o 
  -5  -6   7       14.95       19.99      1.95 o 
  -4  -6   7       29.77       18.20      2.36 o 
  -3  -6   7       32.79       39.19      2.35 o 
  -2  -6   7      167.04      147.77      3.02 o 
  -1  -6   7      210.41      219.08      4.16 o 
   0  -6   7       40.74       24.15      1.50 o 
   1  -6   7       17.74       12.58      1.37 o 
   2  -6   7      587.47      616.55      7.81 o 
   3  -6   7        0.59        4.22      1.28 o 
   4  -6   7       28.17       43.31      1.96 o 
   5  -6   7      507.95      547.28      7.31 o 
   6  -6   7       41.50       59.97      2.64 o 
   7  -6   7     1519.45     1414.26     18.20 o 
   8  -6   7        0.96        0.36      3.24 o 
   9  -6   7        9.04       13.48      3.08 o 
  10  -6   7      213.65      240.27      7.08 o 
  11  -6   7      182.76      186.47     10.06 o 
  12  -6   7      106.71      142.21      7.23 o 
 -12  -5   7       75.54       67.30     10.44 o 
 -11  -5   7       13.28        8.02      5.70 o 
 -10  -5   7       34.99       39.83      4.88 o 
  -9  -5   7      175.33      164.16      6.06 o 
  -8  -5   7        4.02       -2.55      2.55 o 
  -7  -5   7        9.83        3.01      2.40 o 
  -6  -5   7       50.58       71.36      3.09 o 
  -5  -5   7       14.11       12.58      1.86 o 
  -4  -5   7      282.15      271.02      5.24 o 
  -3  -5   7     1485.78     1507.44     17.79 o 
  -2  -5   7      205.81      179.58      3.87 o 
  -1  -5   7       46.72       49.18      2.27 o 
   0  -5   7        3.17        3.33      1.02 o 
   1  -5   7       24.82       21.08      1.56 o 
   2  -5   7        7.93       15.67      1.17 o 
   3  -5   7       33.25       43.90      1.62 o 
   4  -5   7      397.98      423.43      5.35 o 
   5  -5   7     1117.98     1253.13     13.83 o 
   6  -5   7     6413.20     6353.16     71.64 o 
   7  -5   7      455.85      459.80      8.53 o 
   8  -5   7       99.39      111.08      4.34 o 
   9  -5   7      563.52      548.56     14.10 o 
  10  -5   7       28.11       22.72      3.48 o 
  11  -5   7        2.44        4.17      3.85 o 
  12  -5   7      746.95      724.96     15.33 o 
  13  -5   7      691.88      687.08     17.71 o 
 -13  -4   7       59.70       66.78      8.59 o 
 -12  -4   7        0.76       -5.53      5.53 o 
 -11  -4   7       21.94       25.23      6.11 o 
 -10  -4   7      119.60      129.47      6.73 o 
  -9  -4   7      169.37      162.91      6.01 o 
  -8  -4   7       79.82       67.45      3.92 o 
  -7  -4   7     2705.22     2863.55     44.60 o 
  -6  -4   7     1296.81     1330.50     19.37 o 
  -5  -4   7       41.74       39.04      1.89 o 
  -4  -4   7      409.21      397.36      5.70 o 
  -3  -4   7     1478.83     1577.34     18.41 o 
  -2  -4   7      246.49      250.77      3.79 o 
  -1  -4   7       11.59        9.57      1.13 o 
   0  -4   7       17.83       23.13      1.58 o 
   1  -4   7      126.60      144.40      2.92 o 
   2  -4   7      133.67       87.40      1.81 o 
   3  -4   7        6.24        5.86      0.95 o 
   4  -4   7      780.05      759.96      7.47 o 
   5  -4   7        8.92        5.58      1.34 o 
   6  -4   7      165.66      153.23      4.23 o 
   7  -4   7     1240.38     1248.97     17.65 o 
   8  -4   7      291.00      258.74      6.32 o 
   9  -4   7      359.61      337.57      7.48 o 
  10  -4   7        0.01        2.24      3.17 o 
  11  -4   7        0.01        5.44      3.52 o 
  12  -4   7      110.26      108.35      6.14 o 
  13  -4   7      187.40      197.23     11.56 o 
 -13  -3   7      107.06      142.60     10.82 o 
 -12  -3   7        0.96        6.77      7.25 o 
 -11  -3   7        8.32        7.15      5.70 o 
 -10  -3   7      158.15      139.64      7.11 o 
  -9  -3   7       25.22       33.65      4.33 o 
  -8  -3   7      111.05      122.44      4.90 o 
  -7  -3   7      158.05      180.62      5.50 o 
  -6  -3   7       32.66       42.67      2.46 o 
  -5  -3   7     2932.36     3130.80     35.76 o 
  -4  -3   7        7.72        1.37      1.11 o 
  -3  -3   7      265.62      310.98      5.20 o 
  -2  -3   7      346.94      343.78      5.45 o 
  -1  -3   7        3.23        7.72      1.05 o 
   0  -3   7     1007.62      944.24     10.53 o 
   1  -3   7     5392.26     5768.89     58.84 o 
   2  -3   7      827.86      838.46      8.57 o 
   3  -3   7        5.25        1.94      0.86 o 
   4  -3   7     1047.81      985.47      9.66 o 
   5  -3   7     2821.85     2679.26     27.18 o 
   6  -3   7      601.01      635.32      8.33 o 
   7  -3   7      242.73      211.23      5.30 o 
   8  -3   7     3748.45     3470.94     69.36 o 
   9  -3   7      697.03      689.70     13.00 o 
  10  -3   7       37.64       44.48      4.02 o 
  11  -3   7        0.30       -2.88      3.22 o 
  12  -3   7      367.34      449.01     14.04 o 
  13  -3   7      336.84      384.24     12.49 o 
 -13  -2   7        9.20       -1.37      8.70 o 
 -12  -2   7        1.10       -3.25      6.11 o 
 -11  -2   7      472.13      474.43     17.63 o 
 -10  -2   7       28.06       21.94      5.03 o 
  -9  -2   7      363.44      367.45     10.78 o 
  -8  -2   7      920.08      838.48     15.27 o 
  -7  -2   7      223.69      165.09      4.60 o 
  -6  -2   7      160.59      181.41      3.69 o 
  -5  -2   7       11.65       44.82      1.76 o 
  -4  -2   7        2.73        3.90      0.94 o 
  -3  -2   7     1073.45     1130.24     12.75 o 
  -2  -2   7      604.93      574.14      7.29 o 
  -1  -2   7      465.16      416.58      6.66 o 
   0  -2   7     1635.63     1768.71     18.69 o 
   1  -2   7      947.01     1055.56     10.84 o 
   2  -2   7        5.10        1.10      0.99 o 
   3  -2   7      731.88      869.75      8.85 o 
   4  -2   7      418.18      547.47      6.88 o 
   5  -2   7     1383.66     1615.00     16.88 o 
   6  -2   7     1254.06     1284.23     17.22 o 
   7  -2   7      872.05      988.93     12.86 o 
   8  -2   7       91.20       79.44      3.46 o 
   9  -2   7      570.59      516.88      9.15 o 
  10  -2   7      948.05      982.21     17.02 o 
  11  -2   7      237.17      247.16      8.53 o 
  12  -2   7      345.48      350.91     11.22 o 
  13  -2   7       23.07       24.36      5.88 o 
  14  -2   7      357.80      346.19     13.92 o 
 -13  -1   7       61.54       62.90      9.00 o 
 -12  -1   7       44.45       50.40      8.41 o 
 -11  -1   7      292.07      298.29     13.93 o 
 -10  -1   7        9.35        6.92      4.07 o 
  -9  -1   7        3.11       -1.03      3.32 o 
  -8  -1   7      289.75      329.41      7.80 o 
  -7  -1   7       16.03       12.58      2.92 o 
  -6  -1   7      699.55      764.17     10.48 o 
  -5  -1   7      189.99      228.17      3.90 o 
  -4  -1   7     3156.16     3068.04     32.51 o 
  -3  -1   7      523.46      480.71      5.50 o 
  -2  -1   7     2149.34     2158.60     22.88 o 
  -1  -1   7       15.23        4.41      1.05 o 
   0  -1   7      309.43      337.59      4.05 o 
   1  -1   7       85.60       91.73      1.98 o 
   2  -1   7     1013.15     1034.20     11.34 o 
   3  -1   7      356.43      457.76      5.36 o 
   4  -1   7       19.85       46.79      1.46 o 
   5  -1   7      699.75      818.78      9.75 o 
   6  -1   7        6.38        4.81      1.15 o 
   7  -1   7        2.92        2.50      1.27 o 
   8  -1   7     3843.38     3533.36     46.79 o 
   9  -1   7     2163.93     1964.16     29.20 o 
  10  -1   7       70.36       57.66      5.42 o 
  11  -1   7        3.94        3.40      3.94 o 
  12  -1   7       29.91       50.27      7.06 o 
  13  -1   7       57.75       53.16      6.77 o 
  14  -1   7       28.64       36.91      6.63 o 
 -13   0   7       86.82       78.37     15.37 o 
 -12   0   7      327.31      318.09     15.18 o 
 -11   0   7      166.29      165.18     10.67 o 
 -10   0   7      520.13      530.56     18.80 o 
  -9   0   7       58.15       39.46      4.33 o 
  -8   0   7      228.49      247.45      6.89 o 
  -7   0   7      236.27      240.04      4.78 o 
  -6   0   7      240.34      253.53      4.47 o 
  -5   0   7     3085.12     3226.53     37.09 o 
  -4   0   7        1.27        2.78      0.81 o 
  -3   0   7       10.89       12.85      1.23 o 
  -2   0   7     1704.21     1862.35     18.79 o 
  -1   0   7       10.84       14.00      0.53 o 
   0   0   7     2271.79     2549.08     24.75 o 
   1   0   7     1057.70     1147.79     13.12 o 
   2   0   7     1427.95     1553.94     16.51 o 
   3   0   7       16.48       10.58      1.21 o 
   4   0   7     3164.18     3101.24     32.74 o 
   5   0   7       72.00       63.71      2.24 o 
   6   0   7     1624.78     1795.09     29.23 o 
   7   0   7       10.86        5.66      1.27 o 
   8   0   7      178.87      149.66      4.09 o 
   9   0   7      461.67      408.57     12.31 o 
  10   0   7       85.11       76.37      5.90 o 
  11   0   7      155.37      146.30      6.87 o 
  12   0   7       56.27       51.65      5.22 o 
  13   0   7        1.62        0.45      7.00 o 
  14   0   7        4.04        7.34      5.67 o 
 -13   1   7       82.13       74.53      9.82 o 
 -12   1   7       90.11       92.61      9.44 o 
 -11   1   7        1.83        1.63      4.18 o 
 -10   1   7      500.17      469.43     13.04 o 
  -9   1   7      573.10      494.97     10.93 o 
  -8   1   7     3562.88     3480.17     47.37 o 
  -7   1   7      418.68      369.95      6.10 o 
  -6   1   7     1468.47     1650.39     25.28 o 
  -5   1   7      287.30      322.11      5.04 o 
  -4   1   7     2051.72     2196.15     34.22 o 
  -3   1   7     6445.01     7165.96     73.99 o 
  -2   1   7      212.31      250.05      3.51 o 
  -1   1   7     4785.19     5240.36     70.80 o 
   0   1   7     2451.49     2528.98     30.29 o 
   1   1   7      756.82      806.71     10.04 o 
   2   1   7     2168.79     2205.21     24.39 o 
   3   1   7     4941.04     5577.70     61.63 o 
   4   1   7      377.96      447.47      6.84 o 
   5   1   7     1358.99     1483.42     21.21 o 
   6   1   7        5.48       16.13      2.01 o 
   7   1   7      140.55      112.83      3.55 o 
   8   1   7        0.91       -0.88      2.03 o 
   9   1   7       90.42      105.68      4.39 o 
  10   1   7      232.06      271.22      7.04 o 
  11   1   7       27.15       47.31      4.81 o 
  12   1   7       12.90       11.38      4.75 o 
  13   1   7      413.46      381.18     13.23 o 
  14   1   7      702.01      675.42     18.97 o 
 -13   2   7      101.80      104.43     14.21 o 
 -12   2   7      162.11      132.29     11.63 o 
 -11   2   7       18.14       15.97      4.69 o 
 -10   2   7        5.61        1.93      3.93 o 
  -9   2   7     1553.15     1560.86     31.21 o 
  -8   2   7     1736.32     1671.24     22.33 o 
  -7   2   7      220.66      242.78      4.65 o 
  -6   2   7       38.77       18.19      1.62 o 
  -5   2   7      156.05      149.37      2.82 o 
  -4   2   7      401.01      525.41     10.24 o 
  -3   2   7      234.14      195.69      2.92 o 
  -2   2   7     1147.38     1221.54     14.14 o 
  -1   2   7      639.06      686.32     16.54 o 
   0   2   7    10618.85    10522.35    488.31 o 
   1   2   7     1023.19     1164.52     15.96 o 
   2   2   7     4205.11     4317.66     59.40 o 
   3   2   7       90.35       86.60      3.37 o 
   4   2   7       73.09      118.46      2.97 o 
   5   2   7     6394.96     6759.09     84.33 o 
   6   2   7     1428.92     1512.58     20.28 o 
   7   2   7      306.93      256.05      5.79 o 
   8   2   7      959.68      938.53     19.01 o 
   9   2   7        1.61        0.41      2.25 o 
  10   2   7      792.04      778.96     16.08 o 
  11   2   7      978.10      943.84     22.10 o 
  12   2   7       11.38        6.34      4.79 o 
  13   2   7        6.12       -2.57      4.67 o 
  14   2   7        9.85        2.90      5.58 o 
 -13   3   7       28.81       37.22      8.62 o 
 -12   3   7       21.60       11.65      7.17 o 
 -11   3   7      362.43      327.44     12.26 o 
 -10   3   7      446.26      397.11     12.12 o 
  -9   3   7      867.08      833.61     19.26 o 
  -8   3   7      617.70      684.40     12.12 o 
  -7   3   7        2.63        2.76      1.62 o 
  -6   3   7      781.62      810.63     10.62 o 
  -5   3   7        0.60        6.43      1.28 o 
  -4   3   7        0.30        2.44      1.09 o 
  -3   3   7     2138.39     2313.26     31.77 o 
  -2   3   7        9.36       21.74      1.76 o 
  -1   3   7      557.99      551.33     10.83 o 
   0   3   7      516.57      661.81     16.25 o 
   1   3   7     2358.33     2233.47     39.37 o 
   2   3   7      618.46      636.67     10.51 o 
   3   3   7     1627.71     1723.57     26.73 o 
   4   3   7       85.77      126.23      3.46 o 
   5   3   7       53.70       94.30      3.62 o 
   6   3   7      147.63      150.80      4.42 o 
   7   3   7      188.75      173.85      4.24 o 
   8   3   7      107.36       70.19      3.28 o 
   9   3   7        6.23        4.19      2.21 o 
  10   3   7        0.17        3.54      3.33 o 
  11   3   7      182.72      172.95      8.13 o 
  12   3   7        6.69        0.68      4.33 o 
  13   3   7       83.15       73.77      7.14 o 
  14   3   7       28.52       32.30      7.35 o 
 -13   4   7      144.38      160.45     12.92 o 
 -12   4   7       38.02       56.35     12.76 o 
 -11   4   7       58.28       80.86      6.88 o 
 -10   4   7      156.50      147.76      7.84 o 
  -9   4   7      450.33      451.29     15.88 o 
  -8   4   7       32.89       34.12      3.78 o 
  -7   4   7       33.06       34.86      3.02 o 
  -6   4   7     1196.06     1249.08     15.54 o 
  -5   4   7      400.31      430.46      7.98 o 
  -4   4   7     1173.21     1071.53     21.44 o 
  -3   4   7        1.57       22.55      1.99 o 
  -2   4   7        7.77       11.19      1.24 o 
  -1   4   7      340.65      324.56      7.14 o 
   0   4   7     1954.97     1986.77     44.31 o 
   1   4   7      681.78      773.80     16.45 o 
   2   4   7     1041.87     1215.95     18.66 o 
   3   4   7       58.60       33.03      1.60 o 
   4   4   7       21.81       29.97      1.49 o 
   5   4   7      211.71      195.24      4.55 o 
   6   4   7       63.51       54.25      2.69 o 
   7   4   7      295.39      263.92      6.12 o 
   8   4   7       86.33       99.45      4.49 o 
   9   4   7      396.85      392.74      9.57 o 
  10   4   7      440.07      496.09     13.40 o 
  11   4   7       81.75       82.29     13.34 o 
  12   4   7      124.36      110.71     15.96 o 
  13   4   7      571.13      597.60     20.71 o 
 -13   5   7       10.52       14.08      8.17 o 
 -12   5   7        0.90        2.32      6.97 o 
 -11   5   7        0.18       -3.63      6.35 o 
 -10   5   7       56.34       54.22      6.21 o 
  -9   5   7       23.99       28.35      4.30 o 
  -8   5   7       95.12       87.53      4.96 o 
  -7   5   7      241.68      335.37      8.47 o 
  -6   5   7     1806.91     1708.95     22.49 o 
  -5   5   7      405.24      473.26      7.39 o 
  -4   5   7      386.69      340.79      7.32 o 
  -3   5   7      184.50      137.12      3.87 o 
  -2   5   7       48.76       53.19      2.32 o 
  -1   5   7     2619.35     2961.97     53.25 o 
   0   5   7     2024.01     2135.70     41.15 o 
   1   5   7        6.31       29.12      1.80 o 
   2   5   7      193.92      292.04      5.55 o 
   3   5   7       45.33       76.60      2.35 o 
   4   5   7     1027.92     1006.95     14.23 o 
   5   5   7      347.63      372.70      7.67 o 
   6   5   7      113.93      103.45      4.49 o 
   7   5   7      472.05      508.80     10.37 o 
   8   5   7       55.18       73.62      4.69 o 
   9   5   7        0.81        3.27      3.32 o 
  10   5   7       40.74       36.90      5.53 o 
  11   5   7      199.10      179.00     10.23 o 
  12   5   7      271.36      266.58     12.51 o 
  13   5   7       44.52       45.98      7.35 o 
 -12   6   7      384.60      396.13     21.76 o 
 -11   6   7       16.25       16.25      6.97 o 
 -10   6   7      197.75      204.25      9.55 o 
  -9   6   7      490.98      500.35     19.43 o 
  -8   6   7       19.79       14.11      3.58 o 
  -7   6   7     1436.10     1384.02     24.37 o 
  -6   6   7      791.30      731.17     12.89 o 
  -5   6   7      414.67      393.63      7.11 o 
  -4   6   7      245.93      321.12      6.34 o 
  -3   6   7        1.92        2.63      1.37 o 
  -2   6   7      308.55      389.51      7.37 o 
  -1   6   7     1812.57     2134.33     38.96 o 
   0   6   7      318.98      284.95      5.53 o 
   1   6   7      297.86      288.38      6.49 o 
   2   6   7     4875.91     5459.64    133.35 o 
   3   6   7     1121.06     1239.93     17.35 o 
   4   6   7     1469.10     1414.76     19.64 o 
   5   6   7      512.02      519.60      8.46 o 
   6   6   7      411.73      437.69      8.87 o 
   7   6   7       75.97       85.41      3.81 o 
   8   6   7      408.37      391.90     10.27 o 
   9   6   7        0.24        1.44      3.88 o 
  10   6   7       78.46       76.55      6.35 o 
  11   6   7       56.79       56.44      8.12 o 
  12   6   7       91.01      102.11     12.18 o 
  13   6   7        0.19       -0.58      8.70 o 
 -12   7   7      327.08      362.15     18.45 o 
 -11   7   7        0.83        2.61      6.97 o 
 -10   7   7      107.90      126.02     10.87 o 
  -9   7   7      185.33      168.95      9.04 o 
  -8   7   7       49.26       72.27      5.07 o 
  -7   7   7      292.52      269.34      8.66 o 
  -6   7   7       20.37       24.13      2.62 o 
  -5   7   7      112.72       95.91      4.12 o 
  -4   7   7     2149.02     2306.03     32.51 o 
  -3   7   7       23.89       56.52      2.76 o 
  -2   7   7      276.29      339.86     10.80 o 
  -1   7   7        6.45        8.30      1.95 o 
   0   7   7     1142.88     1064.40     17.17 o 
   1   7   7       18.06       45.53      2.10 o 
   2   7   7        2.91       20.70      1.60 o 
   3   7   7       41.70       48.99      2.12 o 
   4   7   7        5.72        2.71      1.65 o 
   5   7   7        0.62       -1.62      1.62 o 
   6   7   7      657.68      618.09     11.47 o 
   7   7   7     1031.29     1014.73     20.29 o 
   8   7   7      690.06      708.65     34.23 o 
   9   7   7      138.98      134.60     11.02 o 
  10   7   7       47.69       35.39      7.54 o 
  11   7   7      210.87      254.20     12.23 o 
  12   7   7       21.56       13.92      9.28 o 
 -12   8   7        8.40       14.23      6.55 o 
 -11   8   7       44.25       34.96     16.25 o 
 -10   8   7      415.91      389.18     15.48 o 
  -9   8   7       11.46       17.10      4.53 o 
  -8   8   7       51.39       56.42      4.83 o 
  -7   8   7        1.70        2.48      3.41 o 
  -6   8   7       68.34       59.36      4.30 o 
  -5   8   7      105.31      129.58      4.53 o 
  -4   8   7      145.45      128.24      4.64 o 
  -3   8   7     2592.52     2459.27     48.17 o 
  -2   8   7      591.34      549.95     10.41 o 
  -1   8   7       10.71       10.87      1.92 o 
   0   8   7       36.64       28.13      2.09 o 
   1   8   7      981.41      940.73     17.25 o 
   2   8   7     1027.78      911.71     13.36 o 
   3   8   7      119.73      113.44      3.50 o 
   4   8   7        4.54        3.21      1.84 o 
   5   8   7      985.92      954.93     14.36 o 
   6   8   7      226.53      229.16      8.59 o 
   7   8   7      128.92      106.75      9.28 o 
   8   8   7        2.64        1.74      5.80 o 
   9   8   7      305.91      317.36     16.83 o 
  10   8   7      166.20      176.99     15.67 o 
  11   8   7       16.12       19.10      7.54 o 
  12   8   7        8.70       -6.38      7.54 o 
 -11   9   7        9.60        6.48      8.17 o 
 -10   9   7       19.09       21.74      6.79 o 
  -9   9   7       75.52       92.19      7.89 o 
  -8   9   7      122.38      157.88      7.26 o 
  -7   9   7     1074.55     1097.75     21.06 o 
  -6   9   7       50.12       40.70      3.94 o 
  -5   9   7      149.33      186.15      5.51 o 
  -4   9   7       67.34       57.41      3.31 o 
  -3   9   7      887.88      922.72     14.66 o 
  -2   9   7     1282.37     1358.17     21.23 o 
  -1   9   7      125.81      161.34      3.94 o 
   0   9   7     1102.73     1151.26     25.37 o 
   1   9   7      756.76      720.40     12.73 o 
   2   9   7       19.91       29.18      2.56 o 
   3   9   7       65.88       77.12      3.16 o 
   4   9   7      727.73      776.80     12.34 o 
   5   9   7        0.13       -1.41      2.64 o 
   6   9   7      160.10      173.23     10.73 o 
   7   9   7       56.03       59.76      7.54 o 
   8   9   7      109.18      102.69      9.28 o 
   9   9   7      142.94      148.93      9.20 o 
  10   9   7       50.78       37.39      7.25 o 
  11   9   7        8.49       22.39      7.08 o 
 -10  10   7       78.93      117.32     11.24 o 
  -9  10   7      243.95      255.31     12.27 o 
  -8  10   7        9.30       11.81      4.38 o 
  -7  10   7       14.31       25.46      5.78 o 
  -6  10   7       19.08       15.62      3.67 o 
  -5  10   7      405.85      383.73      8.53 o 
  -4  10   7      158.37      142.60      5.13 o 
  -3  10   7     1411.21     1318.09     18.05 o 
  -2  10   7      232.96      239.45      5.84 o 
  -1  10   7      568.43      564.51      9.00 o 
   0  10   7       58.18       33.93      2.63 o 
   1  10   7      312.55      274.46      8.47 o 
   2  10   7        0.46       -0.99      1.99 o 
   3  10   7      556.32      614.02     12.95 o 
   4  10   7      227.46      255.80      7.41 o 
   5  10   7      231.99      217.59      7.12 o 
   6  10   7      119.06      127.87      8.22 o 
   7  10   7       81.39       61.38      6.65 o 
   8  10   7       54.50       51.13      6.96 o 
   9  10   7       31.48       36.65      6.65 o 
  10  10   7       26.56       33.84      6.83 o 
  11  10   7        5.02        0.00      6.96 o 
  -9  11   7       12.88        4.20      5.25 o 
  -8  11   7        0.20       11.69      5.98 o 
  -7  11   7       68.01       66.08     11.64 o 
  -6  11   7       87.48       89.63      6.55 o 
  -5  11   7        0.11        4.79      4.02 o 
  -4  11   7       24.21       29.22      2.96 o 
  -3  11   7       71.04       96.04      3.74 o 
  -2  11   7        8.34        8.16      2.64 o 
  -1  11   7       36.29       29.68      2.57 o 
   0  11   7      684.77      715.21     12.32 o 
   1  11   7       89.29       60.29      5.44 o 
   2  11   7     2339.29     2340.08     36.53 o 
   3  11   7      111.87      117.64      4.92 o 
   4  11   7       72.01       63.25      4.06 o 
   5  11   7      118.75      150.47      8.12 o 
   6  11   7      162.87      160.43      9.33 o 
   7  11   7       17.86       24.89      8.70 o 
   8  11   7        0.19       -3.02      5.69 o 
   9  11   7       51.89       42.54      7.19 o 
  10  11   7        2.79        4.91      6.65 o 
  -8  12   7        2.08       -6.85     12.18 o 
  -7  12   7      316.82      350.60     13.63 o 
  -6  12   7       13.90       13.70      3.71 o 
  -5  12   7        2.60        3.80      3.14 o 
  -4  12   7      156.92      150.59      5.50 o 
  -3  12   7       26.81       26.54      3.12 o 
  -2  12   7       16.87       10.15      2.65 o 
  -1  12   7        0.95       -0.17      2.27 o 
   0  12   7       36.80       20.64      2.74 o 
   1  12   7       95.19       88.44      5.02 o 
   2  12   7       79.45       83.35      4.43 o 
   3  12   7       28.78       31.58      4.59 o 
   4  12   7        0.04       -1.59      3.02 o 
   5  12   7       57.16       58.13      6.54 o 
   6  12   7        0.60        1.94      9.57 o 
   7  12   7       62.25       53.85     11.02 o 
   8  12   7       99.44       99.01      8.90 o 
   9  12   7        0.11        1.20      6.67 o 
  -7  13   7      506.00      493.38     14.93 o 
  -6  13   7      157.18      134.06      6.58 o 
  -5  13   7      139.09      172.49      7.11 o 
  -4  13   7     1318.95     1405.55     29.56 o 
  -3  13   7      171.75      176.47      6.00 o 
  -2  13   7       76.33       73.86      4.31 o 
  -1  13   7      286.63      302.09      7.23 o 
   0  13   7      689.56      695.82     12.22 o 
   1  13   7       90.82      137.23      5.88 o 
   2  13   7       13.86       27.71      3.68 o 
   3  13   7       61.30       67.06      4.54 o 
   4  13   7        0.30        7.31      4.59 o 
   5  13   7       27.36       34.59      6.76 o 
   6  13   7      281.99      282.44     13.10 o 
   7  13   7      906.59      910.21     29.01 o 
  -6  14   7       27.41       22.81      7.99 o 
  -5  14   7      112.59      102.01      7.14 o 
  -4  14   7       28.79       33.19      4.56 o 
  -3  14   7        4.35        8.96      3.41 o 
  -2  14   7        5.16        8.69      3.23 o 
  -1  14   7       83.01       85.80      4.65 o 
   0  14   7        5.82        2.34      3.36 o 
   1  14   7        0.06       -2.76      2.76 o 
   2  14   7       22.48       19.25      3.90 o 
   3  14   7       20.44       11.14      5.11 o 
   4  14   7       68.96       57.94      7.93 o 
   5  14   7       27.07       30.81     14.50 o 
   6  14   7        0.54       -6.22      6.22 o 
  -3  15   7       69.03       87.13      5.71 o 
  -2  15   7      236.53      239.58      7.59 o 
  -1  15   7        0.15       -3.41      3.41 o 
   0  15   7       65.15       77.94      4.89 o 
   1  15   7        0.92        0.61      4.00 o 
   2  15   7      178.56      166.57      7.08 o 
   3  15   7       56.47       97.58      7.57 o 
  -4 -13   8      135.74      145.46      6.62 o 
  -3 -13   8        4.97        0.68      4.69 o 
  -2 -13   8        1.91        6.56      3.80 o 
  -1 -13   8      682.99      677.85     14.30 o 
   0 -13   8       94.81      100.59      6.95 o 
   1 -13   8      186.09      236.95     15.58 o 
   2 -13   8        6.63        6.20      3.65 o 
   3 -13   8      137.62      135.34      6.07 o 
   4 -13   8       15.18       24.58      4.25 o 
   5 -13   8       74.47       93.98      5.98 o 
  -6 -12   8       70.84       80.28      6.36 o 
  -5 -12   8      276.19      288.11      9.99 o 
  -4 -12   8       12.36       13.55      3.59 o 
  -3 -12   8      234.60      260.34      8.37 o 
  -2 -12   8        0.39       -3.00      3.00 o 
  -1 -12   8      229.35      213.71      7.03 o 
   0 -12   8        6.82        6.79      3.50 o 
   1 -12   8        2.93       -0.08      3.01 o 
   2 -12   8      392.63      380.73     14.67 o 
   3 -12   8      750.30      795.20     14.46 o 
   4 -12   8       48.75       44.94      4.00 o 
   5 -12   8      195.34      191.87      6.37 o 
   6 -12   8       87.06       94.84      5.54 o 
   7 -12   8       18.07       11.37      4.64 o 
  -7 -11   8      331.19      294.44      8.71 o 
  -6 -11   8      710.88      704.01     14.20 o 
  -5 -11   8        2.30       10.91      3.94 o 
  -4 -11   8       79.35       86.57      6.13 o 
  -3 -11   8       10.01        4.59      2.94 o 
  -2 -11   8       38.20       25.05      3.71 o 
  -1 -11   8      170.73      193.15      5.79 o 
   0 -11   8       20.49       15.94      3.02 o 
   1 -11   8     1645.94     1632.06     21.95 o 
   2 -11   8      335.58      338.41      9.04 o 
   3 -11   8        4.96        5.64      4.28 o 
   4 -11   8      204.24      189.73      6.18 o 
   5 -11   8       11.42        8.51      3.21 o 
   6 -11   8       14.34       12.91      3.42 o 
   7 -11   8      427.29      467.67     10.96 o 
   8 -11   8      192.40      231.29      7.87 o 
  -9 -10   8       21.02       39.45      7.54 o 
  -8 -10   8        0.53        1.31      3.62 o 
  -7 -10   8        8.55       -0.71      3.16 o 
  -6 -10   8      137.20      111.40      5.10 o 
  -5 -10   8      119.38      124.05      6.11 o 
  -4 -10   8        0.12       -2.88      5.06 o 
  -3 -10   8        9.02       -1.54      2.98 o 
  -2 -10   8      416.07      397.90      8.13 o 
  -1 -10   8      543.04      567.82     10.25 o 
   0 -10   8       24.96       15.52      2.62 o 
   1 -10   8      161.48      120.91      3.95 o 
   2 -10   8      727.72      686.57     10.81 o 
   3 -10   8      162.84      149.73      4.85 o 
   4 -10   8       79.41       87.77      4.06 o 
   5 -10   8        2.21       -2.01      2.49 o 
   6 -10   8        4.02        5.28      2.92 o 
   7 -10   8      232.87      199.44      6.74 o 
   8 -10   8        5.63       13.06      3.47 o 
   9 -10   8       13.70       12.97      3.72 o 
  -9  -9   8      142.14      148.15      7.06 o 
  -8  -9   8        0.39        0.54      3.26 o 
  -7  -9   8       46.77       42.29      5.59 o 
  -6  -9   8        1.46        0.54      2.75 o 
  -5  -9   8       76.37       64.87      8.31 o 
  -4  -9   8        5.60        7.30      5.69 o 
  -3  -9   8        8.30        9.37      2.67 o 
  -2  -9   8       82.29       85.04      3.97 o 
  -1  -9   8      888.39      846.60     13.65 o 
   0  -9   8      140.45      126.54      4.36 o 
   1  -9   8        4.05        3.40      2.22 o 
   2  -9   8      255.06      272.71      5.78 o 
   3  -9   8      101.95      102.39      3.48 o 
   4  -9   8      156.00      162.20      4.89 o 
   5  -9   8      200.12      157.51      5.03 o 
   6  -9   8      234.63      277.26      6.13 o 
   7  -9   8      205.79      239.61      6.33 o 
   8  -9   8      676.89      700.18     12.21 o 
   9  -9   8      478.49      458.91      9.82 o 
  10  -9   8       58.67       48.60      5.17 o 
 -10  -8   8       20.04       12.09      7.54 o 
  -9  -8   8       12.94       10.97      3.90 o 
  -8  -8   8       50.25       51.36      3.93 o 
  -7  -8   8      247.78      260.40      7.03 o 
  -6  -8   8       47.91       41.16      3.23 o 
  -5  -8   8      546.31      548.30     18.19 o 
  -4  -8   8      191.45      157.31      6.11 o 
  -3  -8   8      100.30      102.61      4.03 o 
  -2  -8   8       57.34       68.53      3.48 o 
  -1  -8   8       48.17       55.48      5.37 o 
   0  -8   8       64.79       37.17      2.56 o 
   1  -8   8        3.35        4.12      2.09 o 
   2  -8   8       43.97       51.32      3.06 o 
   3  -8   8      274.15      293.32      5.56 o 
   4  -8   8       52.53       58.48      2.62 o 
   5  -8   8      981.14      940.32     12.89 o 
   6  -8   8      615.52      647.29      9.92 o 
   7  -8   8       34.92       34.51      2.96 o 
   8  -8   8       17.11       22.11      3.16 o 
   9  -8   8        2.35        0.61      2.98 o 
  10  -8   8        2.00        2.63      3.25 o 
  11  -8   8        6.20        0.00      4.11 o 
 -11  -7   8      110.10      116.62     10.44 o 
 -10  -7   8       25.75       16.73      6.67 o 
  -9  -7   8      164.83      125.13      6.18 o 
  -8  -7   8        2.67       -0.05      3.15 o 
  -7  -7   8        1.62       -2.84      3.60 o 
  -6  -7   8       26.54       22.17      2.73 o 
  -5  -7   8        5.38        7.88      2.18 o 
  -4  -7   8      256.65      240.81      5.15 o 
  -3  -7   8        4.86       -0.24      1.67 o 
  -2  -7   8      152.86      130.33      3.58 o 
  -1  -7   8      274.87      289.14      5.79 o 
   0  -7   8     3025.77     2937.30     39.15 o 
   1  -7   8       47.17       66.74      3.83 o 
   2  -7   8       49.49       60.05      3.63 o 
   3  -7   8        2.85       -0.93      1.60 o 
   4  -7   8     2536.28     2557.09     27.75 o 
   5  -7   8      760.41      684.18      9.24 o 
   6  -7   8        2.61        0.71      1.97 o 
   7  -7   8       20.62       27.47      2.89 o 
   8  -7   8      197.74      227.38      6.02 o 
   9  -7   8       43.01       59.67      3.95 o 
  10  -7   8      756.56      728.53     12.74 o 
  11  -7   8      595.87      600.27     12.84 o 
  12  -7   8        0.07        5.50      5.03 o 
 -12  -6   8      288.90      310.98     17.99 o 
 -11  -6   8       12.20        6.24      5.12 o 
 -10  -6   8       18.88       25.02      5.12 o 
  -9  -6   8      253.39      290.99      9.01 o 
  -8  -6   8      892.99      898.84     16.42 o 
  -7  -6   8     1160.62     1215.34     19.71 o 
  -6  -6   8      418.64      441.13      8.15 o 
  -5  -6   8     1041.36     1094.49     16.24 o 
  -4  -6   8       25.40       20.72      1.81 o 
  -3  -6   8       15.00       15.14      1.65 o 
  -2  -6   8      175.79      176.74      3.37 o 
  -1  -6   8        1.45        1.21      1.16 o 
   0  -6   8      174.70      143.89      3.25 o 
   1  -6   8        0.03        1.49      1.32 o 
   2  -6   8       23.58       23.48      1.55 o 
   3  -6   8       32.05       43.91      1.75 o 
   4  -6   8     1434.11     1365.22     14.82 o 
   5  -6   8     1254.27     1197.52     15.48 o 
   6  -6   8      363.79      260.85      5.11 o 
   7  -6   8        3.17       -0.02      2.06 o 
   8  -6   8       36.16       42.37      3.03 o 
   9  -6   8       54.96       78.58      4.37 o 
  10  -6   8      125.99      130.06      5.38 o 
  11  -6   8      587.77      651.82     15.54 o 
  12  -6   8      530.47      548.71     14.56 o 
 -12  -5   8        0.95       -1.16      6.96 o 
 -11  -5   8       13.34       10.19      4.48 o 
 -10  -5   8      296.46      297.98      9.85 o 
  -9  -5   8       21.25       39.62      3.79 o 
  -8  -5   8       38.02       31.30      3.25 o 
  -7  -5   8      236.93      230.18      6.28 o 
  -6  -5   8       18.56       17.81      2.17 o 
  -5  -5   8      896.67      972.74     13.45 o 
  -4  -5   8      875.02      894.12     11.28 o 
  -3  -5   8      672.95      673.28      8.78 o 
  -2  -5   8       49.41       40.54      1.56 o 
  -1  -5   8      303.14      291.72      4.86 o 
   0  -5   8     2690.52     2772.55     31.22 o 
   1  -5   8       54.08       55.98      2.16 o 
   2  -5   8      812.90      784.88      8.81 o 
   3  -5   8     1159.78     1061.18     11.03 o 
   4  -5   8      186.04      159.51      3.19 o 
   5  -5   8      927.25      909.34      9.96 o 
   6  -5   8     2319.66     2085.87     23.29 o 
   7  -5   8     1308.24     1136.01     16.58 o 
   8  -5   8       19.65       28.51      3.02 o 
   9  -5   8      242.73      261.28      6.82 o 
  10  -5   8      381.22      394.09      9.99 o 
  11  -5   8      606.61      644.88     13.74 o 
  12  -5   8      235.66      312.19      9.77 o 
  13  -5   8      150.55      130.92      7.33 o 
 -12  -4   8      380.08      389.35     16.11 o 
 -11  -4   8        3.00        5.18      4.33 o 
 -10  -4   8      321.41      320.23     10.29 o 
  -9  -4   8       13.03       11.63      3.14 o 
  -8  -4   8      181.93      180.24      7.29 o 
  -7  -4   8       13.55       28.04      2.90 o 
  -6  -4   8       10.14        8.71      1.95 o 
  -5  -4   8      370.00      371.67      6.25 o 
  -4  -4   8        8.35        4.27      1.13 o 
  -3  -4   8      707.31      712.08      9.01 o 
  -2  -4   8      937.19      944.45     11.54 o 
  -1  -4   8     1635.17     1677.63     19.51 o 
   0  -4   8       30.85       23.97      1.55 o 
   1  -4   8     2084.12     2082.43     19.89 o 
   2  -4   8      748.07      813.98      8.95 o 
   3  -4   8       56.35       36.76      1.41 o 
   4  -4   8      782.20      702.47      7.39 o 
   5  -4   8      128.38      113.28      2.55 o 
   6  -4   8        0.22       -1.61      1.61 o 
   7  -4   8      148.64      114.60      4.32 o 
   8  -4   8      594.33      528.33     14.89 o 
   9  -4   8       35.10       39.48      3.31 o 
  10  -4   8      219.00      212.15      7.12 o 
  11  -4   8       39.61       35.14      4.36 o 
  12  -4   8      181.19      182.04      7.41 o 
  13  -4   8       35.45       55.30      6.70 o 
 -13  -3   8       75.43       68.91      8.59 o 
 -12  -3   8      115.85      125.87     15.08 o 
 -11  -3   8        0.63       -0.58      7.83 o 
 -10  -3   8      647.49      681.60     16.64 o 
  -9  -3   8       42.78       25.03      3.99 o 
  -8  -3   8      314.34      292.46      7.40 o 
  -7  -3   8       20.37       14.60      2.40 o 
  -6  -3   8     1220.95     1256.96     18.53 o 
  -5  -3   8        0.49        1.92      1.02 o 
  -4  -3   8     1618.11     1562.93     16.21 o 
  -3  -3   8     1856.43     1822.70     19.79 o 
  -2  -3   8      920.55      929.28     13.38 o 
  -1  -3   8       95.33       86.64      1.92 o 
   0  -3   8     1777.98     1817.38     21.58 o 
   1  -3   8     2405.18     2596.03     24.48 o 
   2  -3   8     1624.75     1982.67     19.95 o 
   3  -3   8        4.95       22.38      1.13 o 
   4  -3   8      379.02      362.97      4.34 o 
   5  -3   8     3019.90     2970.46     29.97 o 
   6  -3   8     3120.24     3109.71     31.48 o 
   7  -3   8    13863.27    12800.52    185.43 o 
   8  -3   8       10.84       12.53      2.39 o 
   9  -3   8       56.87       74.88      3.63 o 
  10  -3   8       33.90       51.72      4.18 o 
  11  -3   8       19.45        5.79      3.47 o 
  12  -3   8      495.73      524.91     12.17 o 
  13  -3   8      494.78      569.69     15.34 o 
 -13  -2   8       93.72       97.84      9.99 o 
 -12  -2   8      400.25      435.09     17.81 o 
 -11  -2   8       29.00       33.86     10.73 o 
 -10  -2   8      198.57      218.72      8.67 o 
  -9  -2   8      688.34      674.73     18.86 o 
  -8  -2   8      138.50      179.85      6.03 o 
  -7  -2   8      588.13      477.84      8.66 o 
  -6  -2   8      237.31      202.08      4.89 o 
  -5  -2   8      372.41      383.05      5.26 o 
  -4  -2   8      418.75      434.99      5.32 o 
  -3  -2   8      154.47      147.24      2.96 o 
  -2  -2   8      712.56      693.55     11.29 o 
  -1  -2   8      326.39      364.56      6.13 o 
   0  -2   8     1588.17     1588.00     16.93 o 
   1  -2   8      440.78      554.84      6.20 o 
   2  -2   8     2432.69     2465.35     24.39 o 
   3  -2   8      140.48      193.57      3.03 o 
   4  -2   8        1.28        3.14      0.95 o 
   5  -2   8      973.99     1023.99     11.23 o 
   6  -2   8      321.36      289.32      5.03 o 
   7  -2   8       27.74       14.42      1.49 o 
   8  -2   8      641.43      625.23     11.34 o 
   9  -2   8      321.31      301.77      7.72 o 
  10  -2   8       47.19       42.39      3.88 o 
  11  -2   8        0.17        5.47      3.63 o 
  12  -2   8       68.93       48.89      5.50 o 
  13  -2   8      121.26      115.53      7.44 o 
  14  -2   8       32.30       25.53     13.34 o 
 -13  -1   8        0.01       -3.35      6.53 o 
 -12  -1   8      470.44      451.66     18.41 o 
 -11  -1   8      170.15      142.13     14.21 o 
 -10  -1   8      821.68      787.28     24.35 o 
  -9  -1   8      171.67      152.00      7.16 o 
  -8  -1   8      279.66      319.59      6.81 o 
  -7  -1   8       67.68       61.02      2.87 o 
  -6  -1   8        2.81        9.57      1.25 o 
  -5  -1   8        3.82        3.34      1.13 o 
  -4  -1   8     3525.87     3717.69     39.27 o 
  -3  -1   8     1442.82     1750.63     18.99 o 
  -2  -1   8     1134.24     1146.35     16.06 o 
  -1  -1   8      742.62      773.69      8.59 o 
   0  -1   8       55.64       50.43      1.18 o 
   1  -1   8     5361.07     5571.20     57.06 o 
   2  -1   8       39.37       13.31      0.96 o 
   3  -1   8     1193.14     1483.74     15.14 o 
   4  -1   8      957.48     1218.39     13.73 o 
   5  -1   8     1280.44     1451.71     17.52 o 
   6  -1   8        7.22       13.62      1.45 o 
   7  -1   8       42.53       43.46      3.72 o 
   8  -1   8        7.83        2.08      2.01 o 
   9  -1   8     1570.20     1612.74     24.76 o 
  10  -1   8      509.57      446.37      9.86 o 
  11  -1   8      334.12      288.75      8.05 o 
  12  -1   8      815.94      719.89     16.52 o 
  13  -1   8       53.49       68.00     10.15 o 
  14  -1   8       90.82       97.11      8.67 o 
 -13   0   8       42.80       40.11      8.34 o 
 -12   0   8      345.01      306.09     15.38 o 
 -11   0   8      525.75      503.23     18.86 o 
 -10   0   8     1091.76     1065.83     23.40 o 
  -9   0   8      216.86      185.34      7.77 o 
  -8   0   8      288.15      282.85      9.21 o 
  -7   0   8      434.02      474.56      7.70 o 
  -6   0   8      201.04      207.73      3.99 o 
  -5   0   8       37.65       32.67      1.91 o 
  -4   0   8        0.48        6.98      1.26 o 
  -3   0   8       68.56      114.48      2.22 o 
  -2   0   8     2148.03     2214.02     23.50 o 
  -1   0   8     1845.46     1887.56     17.74 o 
   0   0   8       11.69        3.68      0.63 o 
   1   0   8      990.39     1044.97     11.28 o 
   2   0   8      277.90      312.49      4.27 o 
   3   0   8     1032.16     1427.95     15.40 o 
   4   0   8     3547.72     3913.18     44.00 o 
   5   0   8      482.65      480.53      6.45 o 
   6   0   8      315.45      302.51      6.08 o 
   7   0   8     1311.46     1263.43     17.18 o 
   8   0   8     1686.33     1650.58     22.01 o 
   9   0   8     2033.95     1898.24     28.22 o 
  10   0   8      911.16      875.19     15.24 o 
  11   0   8       10.89       15.29      4.20 o 
  12   0   8       66.34       59.15      5.63 o 
  13   0   8        1.62       -0.51      5.00 o 
  14   0   8        1.54       -5.21      5.38 o 
 -13   1   8      660.77      650.15     35.10 o 
 -12   1   8       54.94       61.50      8.40 o 
 -11   1   8      219.77      230.23     12.72 o 
 -10   1   8        9.85        5.36      4.00 o 
  -9   1   8       45.54       45.79      4.44 o 
  -8   1   8        6.21        7.40      2.24 o 
  -7   1   8      327.38      298.07      5.33 o 
  -6   1   8        3.15        7.92      1.51 o 
  -5   1   8     1701.54     1829.97     21.58 o 
  -4   1   8      825.17      913.02     12.36 o 
  -3   1   8     1520.22     2149.43     24.59 o 
  -2   1   8     3050.73     2996.24     33.77 o 
  -1   1   8       24.69       24.54      1.55 o 
   0   1   8      640.20      631.12      6.97 o 
   1   1   8     1487.25     1607.13     19.39 o 
   2   1   8     1169.75     1329.18     17.92 o 
   3   1   8     4218.91     4885.63     50.15 o 
   4   1   8      800.09      937.03     11.60 o 
   5   1   8     1614.03     1822.12     21.50 o 
   6   1   8      614.91      609.88      8.62 o 
   7   1   8        0.06        2.33      1.62 o 
   8   1   8       17.87       25.01      2.71 o 
   9   1   8      534.51      468.60      9.44 o 
  10   1   8       25.05       26.82      3.76 o 
  11   1   8        2.69        0.20      3.60 o 
  12   1   8       15.49       15.46      5.00 o 
  13   1   8        1.75       -0.01      5.09 o 
  14   1   8        2.42        1.07      5.38 o 
 -13   2   8        4.26       11.95      8.12 o 
 -12   2   8       18.29       14.74      7.17 o 
 -11   2   8       60.71       64.42      6.06 o 
 -10   2   8       19.96       31.73      4.66 o 
  -9   2   8       41.00       62.76      4.19 o 
  -8   2   8      600.06      605.94      9.55 o 
  -7   2   8      506.08      554.80      8.09 o 
  -6   2   8      675.47      601.96      8.33 o 
  -5   2   8      486.32      399.02      5.89 o 
  -4   2   8        1.05        6.26      1.20 o 
  -3   2   8      113.63      206.30      3.02 o 
  -2   2   8     3170.20     3298.62     44.80 o 
  -1   2   8     4257.05     4568.77     99.69 o 
   0   2   8      159.28      132.32      4.52 o 
   1   2   8     2189.53     2203.80     40.62 o 
   2   2   8     1888.03     1764.86     26.04 o 
   3   2   8     2513.34     2646.11     29.92 o 
   4   2   8      120.73      137.36      2.99 o 
   5   2   8     3826.72     4005.03     48.90 o 
   6   2   8      339.54      356.29      6.84 o 
   7   2   8       16.42       24.47      2.15 o 
   8   2   8        1.06        0.87      2.11 o 
   9   2   8      278.68      353.56      7.81 o 
  10   2   8       12.18        6.10      3.40 o 
  11   2   8     1543.58     1452.06     31.03 o 
  12   2   8      103.29      113.79      7.24 o 
  13   2   8      180.34      203.80      9.70 o 
  14   2   8      162.62      162.36      9.46 o 
 -13   3   8       10.78        6.51      7.52 o 
 -12   3   8       80.53       56.57      8.62 o 
 -11   3   8        8.86        8.10      4.52 o 
 -10   3   8      214.46      221.29     11.13 o 
  -9   3   8      234.59      229.19      8.79 o 
  -8   3   8      941.76      967.25     18.77 o 
  -7   3   8      322.34      347.47      5.91 o 
  -6   3   8      122.09      116.35      3.13 o 
  -5   3   8       56.29       35.37      1.48 o 
  -4   3   8      266.29      412.90      5.87 o 
  -3   3   8        6.14       -1.27      1.27 o 
  -2   3   8       88.76      121.52      3.77 o 
  -1   3   8      457.15      397.05     10.04 o 
   0   3   8        0.15        2.11      0.98 o 
   1   3   8     8769.45     9408.58    162.52 o 
   2   3   8        1.49        1.03      1.17 o 
   3   3   8     2397.97     2443.69     40.36 o 
   4   3   8      369.05      481.78      8.03 o 
   5   3   8      769.97      889.25     15.71 o 
   6   3   8     1666.95     1815.53     23.41 o 
   7   3   8      294.29      316.17      6.18 o 
   8   3   8       93.29       94.01      3.77 o 
   9   3   8      755.07      756.79     13.73 o 
  10   3   8       17.63       19.50      3.72 o 
  11   3   8      656.79      618.45     16.07 o 
  12   3   8        9.21       10.19      4.91 o 
  13   3   8       30.77       34.46      5.76 o 
  14   3   8       50.10       42.72      6.68 o 
 -13   4   8      281.68      264.98     15.79 o 
 -12   4   8       53.30       49.80      9.00 o 
 -11   4   8      353.61      385.86     26.11 o 
 -10   4   8       68.08       45.86      5.29 o 
  -9   4   8      903.18      920.21     20.80 o 
  -8   4   8       31.99       23.33      3.47 o 
  -7   4   8       92.67      102.46      3.10 o 
  -6   4   8      359.16      400.04      6.26 o 
  -5   4   8        2.38       -0.44      1.35 o 
  -4   4   8      244.53      267.28      5.27 o 
  -3   4   8      676.36      771.16     12.96 o 
  -2   4   8     1716.60     1848.31     37.52 o 
  -1   4   8       38.72       28.67      2.01 o 
   0   4   8     1841.79     1997.15     44.72 o 
   1   4   8     5202.97     5249.82    216.12 o 
   2   4   8     3848.12     4097.50     69.69 o 
   3   4   8       43.11       34.08      2.26 o 
   4   4   8      251.13      258.72      4.77 o 
   5   4   8      908.50      930.15     14.16 o 
   6   4   8      724.47      852.15     13.43 o 
   7   4   8        5.74        0.26      2.12 o 
   8   4   8      111.53      152.53      5.57 o 
   9   4   8      551.37      533.04     11.59 o 
  10   4   8      163.89      175.20      6.95 o 
  11   4   8       52.39       56.41      7.01 o 
  12   4   8      323.15      345.66     37.13 o 
  13   4   8      348.77      303.16     14.56 o 
 -13   5   8      101.47      114.85     12.10 o 
 -12   5   8        4.65       10.89     14.21 o 
 -11   5   8      164.78      164.15     14.79 o 
 -10   5   8       21.00       13.24      4.50 o 
  -9   5   8        0.02       -0.12      3.77 o 
  -8   5   8        0.05       -3.05      3.05 o 
  -7   5   8       13.83       25.15      2.51 o 
  -6   5   8      353.54      424.62      8.27 o 
  -5   5   8      372.81      316.29      6.49 o 
  -4   5   8     1986.51     2032.71     30.32 o 
  -3   5   8      395.40      335.08      6.78 o 
  -2   5   8        7.44       -0.34      1.18 o 
  -1   5   8     2134.52     2042.34     37.18 o 
   0   5   8     2984.17     3079.54    154.91 o 
   1   5   8        6.15        8.14      1.37 o 
   2   5   8       82.08       60.02      2.22 o 
   3   5   8      274.74      391.48     12.39 o 
   4   5   8      153.29      160.49      3.75 o 
   5   5   8      300.15      338.31      7.16 o 
   6   5   8      142.25      126.89      5.49 o 
   7   5   8      345.13      363.17      9.47 o 
   8   5   8        2.57        1.62      2.89 o 
   9   5   8      422.64      397.77     11.15 o 
  10   5   8      127.56      157.51     11.60 o 
  11   5   8       68.09       74.41      7.25 o 
  12   5   8       22.21       16.51      5.94 o 
  13   5   8       61.20       51.81      7.76 o 
 -12   6   8       56.58       55.17      9.44 o 
 -11   6   8       48.51       59.45      9.00 o 
 -10   6   8       24.95       26.97      7.35 o 
  -9   6   8      286.17      282.03      9.15 o 
  -8   6   8      112.59       98.71      5.37 o 
  -7   6   8       63.99       72.88      4.88 o 
  -6   6   8       65.38       60.29      2.77 o 
  -5   6   8      624.68      652.54     13.48 o 
  -4   6   8       41.23       67.25      4.10 o 
  -3   6   8       26.76       36.94      2.30 o 
  -2   6   8      304.18      339.67      6.72 o 
  -1   6   8      441.61      364.01     17.70 o 
   0   6   8      214.85      340.84      7.80 o 
   1   6   8       37.38       33.48      2.04 o 
   2   6   8      709.64      668.07     11.21 o 
   3   6   8       67.36       88.38      4.72 o 
   4   6   8     2239.07     2078.43     28.10 o 
   5   6   8       81.07       74.77      2.64 o 
   6   6   8       26.95       29.47      2.65 o 
   7   6   8      963.37      990.86     20.08 o 
   8   6   8        0.00        1.93      2.89 o 
   9   6   8       26.13       30.77      4.70 o 
  10   6   8       35.20       32.25      8.70 o 
  11   6   8        2.03       -2.65      5.22 o 
  12   6   8       83.71       59.76     10.44 o 
  13   6   8       52.95       45.83     11.02 o 
 -12   7   8        7.20       10.13      7.93 o 
 -11   7   8       36.00       51.51     13.63 o 
 -10   7   8      276.45      310.66     15.38 o 
  -9   7   8        0.50        1.49      3.94 o 
  -8   7   8      746.77      729.64     23.20 o 
  -7   7   8        2.94        8.47      3.29 o 
  -6   7   8       16.15       28.76      2.76 o 
  -5   7   8     2138.11     2180.37     34.51 o 
  -4   7   8        8.26       10.22      1.92 o 
  -3   7   8       38.17       23.49      2.32 o 
  -2   7   8      191.14      148.33      4.24 o 
  -1   7   8      314.37      305.23      7.57 o 
   0   7   8     1507.80     1546.45     30.98 o 
   1   7   8      802.53     1016.70     16.35 o 
   2   7   8     1205.22     1283.96     23.35 o 
   3   7   8      245.32      252.85      4.95 o 
   4   7   8     1190.88     1228.12     18.50 o 
   5   7   8       29.10       27.36      3.03 o 
   6   7   8      316.73      307.83     10.26 o 
   7   7   8      291.71      314.99      8.43 o 
   8   7   8       79.08       76.88      5.29 o 
   9   7   8      123.35      105.37      6.27 o 
  10   7   8       63.40       51.06      8.70 o 
  11   7   8      301.15      321.42     19.15 o 
  12   7   8        2.00        4.06      7.54 o 
 -12   8   8       24.17       20.89     13.34 o 
 -11   8   8      295.54      308.14     16.76 o 
 -10   8   8      355.58      371.63     17.70 o 
  -9   8   8      142.14      174.97      9.49 o 
  -8   8   8      221.95      232.10      9.12 o 
  -7   8   8        3.10       -1.78      3.24 o 
  -6   8   8      637.41      647.87     20.60 o 
  -5   8   8      552.73      502.32      9.48 o 
  -4   8   8       49.67       58.00      3.94 o 
  -3   8   8      251.89      200.89      5.02 o 
  -2   8   8     2515.94     2429.40     63.56 o 
  -1   8   8      202.66      153.06      4.51 o 
   0   8   8      360.28      375.43      7.46 o 
   1   8   8     2047.10     2196.40     33.76 o 
   2   8   8     3207.21     3197.92     42.94 o 
   3   8   8        5.71        2.61      1.73 o 
   4   8   8       53.98       74.91      2.89 o 
   5   8   8      535.71      489.81      9.22 o 
   6   8   8      387.34      372.14      9.38 o 
   7   8   8       27.12       14.50      5.80 o 
   8   8   8       39.78       34.23      6.38 o 
   9   8   8       78.50       83.55      9.28 o 
  10   8   8        3.52        0.00      6.38 o 
  11   8   8        0.04       -4.20      7.54 o 
  12   8   8       39.14       44.09      9.28 o 
 -11   9   8        0.11        1.45      8.08 o 
 -10   9   8       41.42       31.72      8.81 o 
  -9   9   8       99.90       96.38      8.15 o 
  -8   9   8      261.88      249.11      8.83 o 
  -7   9   8      214.91      209.27      7.85 o 
  -6   9   8      131.14      123.50      5.81 o 
  -5   9   8        0.45        4.15      2.47 o 
  -4   9   8       21.00       21.16      2.67 o 
  -3   9   8      660.11      551.11     13.28 o 
  -2   9   8       24.48       19.02      2.06 o 
  -1   9   8       13.89        2.90      1.65 o 
   0   9   8     1471.50     1649.45     32.15 o 
   1   9   8     2181.50     2254.28     34.69 o 
   2   9   8        3.61        8.78      2.05 o 
   3   9   8        6.09       11.32      3.27 o 
   4   9   8      608.76      618.77     11.24 o 
   5   9   8       97.78      103.82      4.79 o 
   6   9   8      106.68      127.64      9.86 o 
   7   9   8       69.53       68.46      8.12 o 
   8   9   8       68.91       59.18      8.12 o 
   9   9   8      453.45      411.93     20.31 o 
  10   9   8        5.88        5.18      6.96 o 
  11   9   8      287.03      278.65     13.24 o 
 -10  10   8        5.10        3.48     12.76 o 
  -9  10   8      144.36      183.66     10.56 o 
  -8  10   8       14.41       15.00      5.76 o 
  -7  10   8       58.92       39.92      4.81 o 
  -6  10   8       83.63       78.62      5.19 o 
  -5  10   8     1074.26     1022.65     19.18 o 
  -4  10   8       79.72       69.34      3.71 o 
  -3  10   8      389.17      380.64      7.35 o 
  -2  10   8       61.73       75.73      4.61 o 
  -1  10   8      719.77      635.97      9.87 o 
   0  10   8      224.41      243.88      5.78 o 
   1  10   8      106.35       94.52      4.86 o 
   2  10   8        4.18       -1.03      2.22 o 
   3  10   8       42.93       50.18      4.19 o 
   4  10   8        1.03       -0.05      2.73 o 
   5  10   8      685.78      692.82     22.68 o 
   6  10   8      339.42      363.20     17.41 o 
   7  10   8        3.10        4.64      5.80 o 
   8  10   8      151.54      161.65      9.48 o 
   9  10   8        0.14       -1.18      5.36 o 
  10  10   8        7.13       -0.56      5.89 o 
  11  10   8        3.19       -4.64      8.12 o 
  -9  11   8      236.28      256.76     12.70 o 
  -8  11   8      673.40      653.92     19.17 o 
  -7  11   8       58.82       81.27      7.33 o 
  -6  11   8      488.46      527.46     17.70 o 
  -5  11   8      691.27      690.99     16.97 o 
  -4  11   8        1.43        2.83      2.65 o 
  -3  11   8      316.36      335.33      8.82 o 
  -2  11   8      595.64      619.83     12.67 o 
  -1  11   8       43.37       64.73      3.14 o 
   0  11   8      922.84      926.86     14.94 o 
   1  11   8      324.71      320.59      7.12 o 
   2  11   8        0.42        0.38      2.85 o 
   3  11   8        4.46        2.94      3.52 o 
   4  11   8      190.32      187.78      9.04 o 
   5  11   8     1116.36     1109.24     29.31 o 
   6  11   8      141.20      166.74      9.48 o 
   7  11   8       18.88       17.24      5.57 o 
   8  11   8       50.87       41.27      7.08 o 
   9  11   8        8.02       -5.89      5.89 o 
  10  11   8        1.72       -5.47      9.86 o 
  -8  12   8       71.56       87.38      9.63 o 
  -7  12   8      319.07      314.49     12.73 o 
  -6  12   8        6.32        5.26      3.63 o 
  -5  12   8       14.78       20.02      3.68 o 
  -4  12   8      233.87      200.01      7.80 o 
  -3  12   8       94.10       76.14      3.76 o 
  -2  12   8      172.07      181.65      5.47 o 
  -1  12   8        4.32        1.76      2.47 o 
   0  12   8       24.81       48.09      3.42 o 
   1  12   8       28.36       27.98      4.86 o 
   2  12   8      308.93      277.89      7.50 o 
   3  12   8       72.11       68.87      6.40 o 
   4  12   8      158.84      184.86      8.14 o 
   5  12   8      121.72      142.45      9.17 o 
   6  12   8        1.21        1.08      5.57 o 
   7  12   8      184.58      228.56     11.85 o 
   8  12   8       25.41       11.73      6.22 o 
   9  12   8        2.99       -2.90      9.57 o 
  -7  13   8        5.33        2.57      5.26 o 
  -6  13   8       41.08       43.03      5.76 o 
  -5  13   8       27.58       35.10      4.37 o 
  -4  13   8       12.16       17.72      3.90 o 
  -3  13   8      182.84      212.19      6.42 o 
  -2  13   8       34.24       50.46      3.72 o 
  -1  13   8       58.51       47.89      3.68 o 
   0  13   8      309.05      322.15      7.51 o 
   1  13   8       86.47       95.47      5.53 o 
   2  13   8      216.61      194.44      6.86 o 
   3  13   8        4.17        0.42      4.18 o 
   4  13   8       22.71       20.69      6.41 o 
   5  13   8       28.32       29.45      6.76 o 
   6  13   8       64.12       63.66      8.05 o 
   7  13   8      141.05      159.67     10.73 o 
  -5  14   8        0.84        8.12      5.79 o 
  -4  14   8      116.87      137.30      6.48 o 
  -3  14   8       89.20       83.18      4.67 o 
  -2  14   8       15.19       15.18      3.65 o 
  -1  14   8       42.00       41.82      3.79 o 
   0  14   8        0.08       -3.91      3.91 o 
   1  14   8      255.36      209.78      6.38 o 
   2  14   8       63.11       83.09     10.91 o 
   3  14   8       48.32       70.39      6.52 o 
   4  14   8        9.29       12.28      6.11 o 
   5  14   8       67.69       64.15     10.15 o 
   6  14   8       15.87        2.99     11.31 o 
  -3  15   8       14.19       13.92      4.28 o 
  -2  15   8      450.53      479.75     10.59 o 
  -1  15   8      238.18      244.77      7.45 o 
   0  15   8        0.00       -1.02      3.36 o 
   1  15   8       82.27       95.54      5.84 o 
   2  15   8      104.80      111.14      8.29 o 
   3  15   8      251.21      283.56     22.92 o 
  -3 -13   9        6.06        8.43      3.96 o 
  -2 -13   9      474.46      513.32     12.07 o 
  -1 -13   9      489.22      448.82     11.11 o 
   0 -13   9      168.44      170.42      8.37 o 
   1 -13   9      174.49      204.03      7.92 o 
   2 -13   9       17.33       22.78      4.07 o 
   3 -13   9       30.40       19.37      4.30 o 
   4 -13   9       33.20       34.64      4.48 o 
  -5 -12   9       86.11       82.39      6.08 o 
  -4 -12   9       49.98       46.11      4.30 o 
  -3 -12   9      306.38      328.48      8.90 o 
  -2 -12   9       20.32       30.85      4.35 o 
  -1 -12   9      291.90      294.45      8.55 o 
   0 -12   9      179.88      166.12      6.94 o 
   1 -12   9       81.71       77.36      7.79 o 
   2 -12   9       15.51       15.86      3.55 o 
   3 -12   9       29.22       37.38      4.07 o 
   4 -12   9       45.54       54.92      5.09 o 
   5 -12   9      154.59      135.36      5.68 o 
   6 -12   9        0.52        2.78      3.76 o 
  -7 -11   9      241.18      253.37      8.54 o 
  -6 -11   9       89.68       98.71      9.55 o 
  -5 -11   9        1.19        0.77      3.60 o 
  -4 -11   9      117.23      116.53      6.95 o 
  -3 -11   9       53.02       52.73      3.92 o 
  -2 -11   9       23.52       24.44      3.26 o 
  -1 -11   9        3.38       11.51      2.83 o 
   0 -11   9       25.60       33.93      3.32 o 
   1 -11   9        4.81        6.84      2.69 o 
   2 -11   9      263.63      252.46     11.09 o 
   3 -11   9      216.31      208.06      6.57 o 
   4 -11   9      131.10      132.85      5.01 o 
   5 -11   9       72.49       73.18      4.28 o 
   6 -11   9       22.84       14.95      4.15 o 
   7 -11   9      436.48      412.17     10.22 o 
   8 -11   9       55.07       70.79      5.92 o 
  -8 -10   9        0.66        0.09      3.47 o 
  -7 -10   9      353.34      362.47      9.34 o 
  -6 -10   9      125.56      102.47      5.01 o 
  -5 -10   9        8.00        6.86      4.08 o 
  -4 -10   9       27.02       28.58      6.67 o 
  -3 -10   9        2.39       -2.54      2.91 o 
  -2 -10   9       41.20       58.20      4.10 o 
  -1 -10   9       93.71       91.02      3.94 o 
   0 -10   9      346.27      372.57      8.00 o 
   1 -10   9     1087.89     1006.84     15.67 o 
   2 -10   9       15.03        9.94      2.82 o 
   3 -10   9      631.73      630.46     13.07 o 
   4 -10   9      834.41      888.89     13.87 o 
   5 -10   9       26.12       36.52      3.45 o 
   6 -10   9       68.49       65.81      3.97 o 
   7 -10   9      224.82      231.76      7.49 o 
   8 -10   9        0.38        2.86      3.82 o 
   9 -10   9      108.31      117.46      5.57 o 
  -9  -9   9        2.76       -0.69      4.40 o 
  -8  -9   9        9.77        6.39      3.60 o 
  -7  -9   9       35.61       28.36      3.59 o 
  -6  -9   9        0.34        3.09      2.81 o 
  -5  -9   9       90.38       95.53      5.35 o 
  -4  -9   9       76.10       75.65      4.66 o 
  -3  -9   9      125.28      135.38      7.43 o 
  -2  -9   9      314.82      309.44      6.53 o 
  -1  -9   9     1030.77      946.83     14.63 o 
   0  -9   9     1183.59     1232.31     18.43 o 
   1  -9   9        2.78        0.13      1.87 o 
   2  -9   9      761.79      801.58     31.14 o 
   3  -9   9      114.00      101.24      3.53 o 
   4  -9   9      327.33      288.38      6.58 o 
   5  -9   9       70.22       73.21      3.65 o 
   6  -9   9      279.23      327.72      6.64 o 
   7  -9   9      218.96      254.22      6.10 o 
   8  -9   9       51.59       67.48      4.34 o 
   9  -9   9      981.22      983.29     15.91 o 
  10  -9   9        1.59        1.37      3.49 o 
 -10  -8   9      175.68      149.15     12.76 o 
  -9  -8   9      337.00      347.58     10.24 o 
  -8  -8   9        0.20       -2.90      2.90 o 
  -7  -8   9        5.53        1.83      2.79 o 
  -6  -8   9        0.02       -0.44      2.44 o 
  -5  -8   9      476.62      510.14     20.61 o 
  -4  -8   9       12.64       18.56      3.56 o 
  -3  -8   9      287.59      291.88      6.85 o 
  -2  -8   9      149.46      137.65      5.23 o 
  -1  -8   9      245.77      240.14      5.48 o 
   0  -8   9       21.38       15.72      5.23 o 
   1  -8   9       92.38       78.25      2.89 o 
   2  -8   9     1673.70     1707.92     34.81 o 
   3  -8   9     1621.89     1465.62     19.02 o 
   4  -8   9       92.48       88.10      3.28 o 
   5  -8   9       10.02       12.98      2.41 o 
   6  -8   9      581.44      524.41      8.66 o 
   7  -8   9        0.07        0.48      2.35 o 
   8  -8   9       65.39       48.89      3.75 o 
   9  -8   9      727.77      749.47     12.92 o 
  10  -8   9      570.38      570.38     11.13 o 
  11  -8   9        8.90        2.87      3.84 o 
 -11  -7   9      117.64      100.69      9.86 o 
 -10  -7   9       63.47       71.34      9.28 o 
  -9  -7   9       63.48       62.95      4.89 o 
  -8  -7   9        7.63        7.53      3.97 o 
  -7  -7   9      432.43      454.02      9.65 o 
  -6  -7   9       21.15       19.45      2.61 o 
  -5  -7   9      149.77      143.69      5.49 o 
  -4  -7   9       32.51       36.07      2.70 o 
  -3  -7   9       50.96       43.40      2.38 o 
  -2  -7   9      510.38      548.23      9.07 o 
  -1  -7   9      147.95      140.47      3.80 o 
   0  -7   9      419.73      463.96      7.59 o 
   1  -7   9     1008.44     1004.52     15.14 o 
   2  -7   9        6.64        6.55      1.70 o 
   3  -7   9      346.18      340.50      5.96 o 
   4  -7   9     1927.98     1797.01     20.23 o 
   5  -7   9     1038.88      921.17     11.63 o 
   6  -7   9        2.00        3.52      2.10 o 
   7  -7   9       33.00       33.22      2.96 o 
   8  -7   9       10.63       11.82      2.86 o 
   9  -7   9      114.45      109.08      4.70 o 
  10  -7   9      251.57      301.58      7.69 o 
  11  -7   9      342.51      297.65      9.69 o 
  12  -7   9       41.94       43.69      6.23 o 
 -11  -6   9        0.01       -1.45      4.92 o 
 -10  -6   9      303.54      312.61     11.89 o 
  -9  -6   9      118.73      133.67      6.35 o 
  -8  -6   9      179.73      203.83      6.30 o 
  -7  -6   9      130.66      152.48      5.48 o 
  -6  -6   9      319.16      308.85      7.02 o 
  -5  -6   9      820.06      806.50     12.48 o 
  -4  -6   9        0.64       -0.49      1.47 o 
  -3  -6   9      403.62      413.29      6.83 o 
  -2  -6   9       99.51      117.03      3.12 o 
  -1  -6   9      654.20      623.43      8.35 o 
   0  -6   9     1849.32     1879.76     23.59 o 
   1  -6   9       30.27       38.67      2.00 o 
   2  -6   9      604.01      618.68      8.44 o 
   3  -6   9      514.19      467.35      6.59 o 
   4  -6   9       45.76       17.87      1.83 o 
   5  -6   9     1121.06      950.52     11.17 o 
   6  -6   9     4927.84     4367.48     46.61 o 
   7  -6   9        7.55        5.48      2.22 o 
   8  -6   9       64.98       78.66      4.97 o 
   9  -6   9        3.24        1.26      2.63 o 
  10  -6   9      123.21      141.71      7.17 o 
  11  -6   9       13.72       22.78      4.94 o 
  12  -6   9      472.76      561.16     14.87 o 
 -12  -5   9      490.38      525.07     24.95 o 
 -11  -5   9       58.58       69.88      9.86 o 
 -10  -5   9       19.84       14.01      4.28 o 
  -9  -5   9      259.54      246.37      7.47 o 
  -8  -5   9     1019.47      950.57     17.27 o 
  -7  -5   9       21.24       21.97      2.79 o 
  -6  -5   9      715.45      665.56     10.98 o 
  -5  -5   9        7.20        4.63      1.64 o 
  -4  -5   9      461.93      513.65      7.18 o 
  -3  -5   9      296.51      307.25      4.76 o 
  -2  -5   9       94.65      103.39      2.88 o 
  -1  -5   9      274.89      252.03      4.08 o 
   0  -5   9      175.83      138.11      3.18 o 
   1  -5   9       25.82       24.92      1.33 o 
   2  -5   9       11.30       24.95      1.53 o 
   3  -5   9      887.52      813.33      8.85 o 
   4  -5   9      335.50      373.84      5.02 o 
   5  -5   9     5855.78     5924.51     55.12 o 
   6  -5   9       93.00       87.63      2.96 o 
   7  -5   9       19.75       13.53      2.26 o 
   8  -5   9      936.51      954.23     14.77 o 
   9  -5   9        0.01        1.20      2.68 o 
  10  -5   9      572.64      523.13     11.68 o 
  11  -5   9      980.67     1039.99     20.28 o 
  12  -5   9      450.67      551.05     12.99 o 
  13  -5   9       48.32       39.85      6.80 o 
 -12  -4   9       23.46       23.31      6.76 o 
 -11  -4   9      135.84      156.64      7.87 o 
 -10  -4   9      229.76      235.96      8.76 o 
  -9  -4   9        3.70        0.78      2.93 o 
  -8  -4   9      150.52      161.01      8.63 o 
  -7  -4   9      134.02      135.91      4.74 o 
  -6  -4   9      324.70      340.24      6.32 o 
  -5  -4   9      828.09      897.82     12.62 o 
  -4  -4   9       18.49       16.22      1.37 o 
  -3  -4   9      104.78      101.69      2.22 o 
  -2  -4   9       34.83       59.62      2.44 o 
  -1  -4   9      304.26      256.73      3.81 o 
   0  -4   9     7134.31     7431.36     80.88 o 
   1  -4   9     3522.06     3679.68     36.16 o 
   2  -4   9      818.34      923.19     10.65 o 
   3  -4   9      168.06      167.45      2.86 o 
   4  -4   9        3.53       -0.99      0.99 o 
   5  -4   9        3.70        0.05      1.20 o 
   6  -4   9     4549.57     4248.73     43.63 o 
   7  -4   9      476.12      518.98     10.16 o 
   8  -4   9      115.09      109.67      4.32 o 
   9  -4   9       71.48       85.28      4.05 o 
  10  -4   9       85.39       67.00      4.73 o 
  11  -4   9      326.24      293.63      8.78 o 
  12  -4   9       97.75       95.23      6.07 o 
  13  -4   9       17.67       27.24      7.20 o 
 -13  -3   9       26.34        8.12      9.28 o 
 -12  -3   9      641.42      630.07     21.88 o 
 -11  -3   9       21.16       12.20      7.93 o 
 -10  -3   9       54.25       62.93      5.38 o 
  -9  -3   9      108.54      108.14      5.95 o 
  -8  -3   9        0.70        0.76      2.59 o 
  -7  -3   9        3.85       -1.59      1.97 o 
  -6  -3   9     1105.69     1130.44     16.92 o 
  -5  -3   9       18.41       28.70      1.47 o 
  -4  -3   9     1341.16     1381.53     16.73 o 
  -3  -3   9      972.94      986.71     13.20 o 
  -2  -3   9      494.66      553.68      8.80 o 
  -1  -3   9      227.45      189.01      3.74 o 
   0  -3   9      417.52      423.88      5.92 o 
   1  -3   9     1682.41     1815.55     17.42 o 
   2  -3   9      836.46      956.11     10.96 o 
   3  -3   9      467.94      587.37      6.53 o 
   4  -3   9     1781.31     2003.79     19.39 o 
   5  -3   9     2213.27     2348.48     22.68 o 
   6  -3   9       17.74       11.52      1.44 o 
   7  -3   9       37.23       28.28      3.11 o 
   8  -3   9      396.00      332.07      7.01 o 
   9  -3   9       67.07       58.57      3.43 o 
  10  -3   9      718.61      619.64     12.50 o 
  11  -3   9       17.63       30.55      4.05 o 
  12  -3   9       63.38       77.24      5.57 o 
  13  -3   9       90.38       90.77      7.27 o 
 -13  -2   9      179.25      196.81     12.70 o 
 -12  -2   9      333.35      339.72     15.76 o 
 -11  -2   9      180.40      161.19     10.46 o 
 -10  -2   9      568.21      528.16     13.96 o 
  -9  -2   9       43.04       27.17      4.18 o 
  -8  -2   9       44.51       45.39      4.57 o 
  -7  -2   9      252.23      215.58      5.36 o 
  -6  -2   9        0.08        1.37      1.79 o 
  -5  -2   9       10.75        1.26      1.20 o 
  -4  -2   9      355.26      324.02      4.67 o 
  -3  -2   9       87.17       86.38      2.20 o 
  -2  -2   9      451.15      492.21      7.90 o 
  -1  -2   9      500.60      528.09      7.37 o 
   0  -2   9        0.82        0.05      0.89 o 
   1  -2   9     2209.28     2638.07     24.79 o 
   2  -2   9     2183.01     2612.93     25.87 o 
   3  -2   9      214.71      212.16      3.19 o 
   4  -2   9      687.51      659.94      7.61 o 
   5  -2   9       30.76       30.28      1.90 o 
   6  -2   9      213.65      183.78      3.43 o 
   7  -2   9     6427.43     6098.18     72.68 o 
   8  -2   9      166.20      154.88      4.64 o 
   9  -2   9      310.25      272.06      8.36 o 
  10  -2   9       57.44       37.95      3.81 o 
  11  -2   9        0.58       -3.08      3.08 o 
  12  -2   9       11.13        4.83      3.65 o 
  13  -2   9        0.75        0.13      5.10 o 
 -13  -1   9       19.45       14.18      7.52 o 
 -12  -1   9       74.07       70.46      8.81 o 
 -11  -1   9        4.75        3.42      5.53 o 
 -10  -1   9       39.61       31.14      4.61 o 
  -9  -1   9      126.80      133.00      6.63 o 
  -8  -1   9      102.30       81.13      4.11 o 
  -7  -1   9      389.44      403.22      7.74 o 
  -6  -1   9        7.19       14.53      1.82 o 
  -5  -1   9        0.12       13.74      1.45 o 
  -4  -1   9       42.39       70.41      2.24 o 
  -3  -1   9        6.69       17.75      0.98 o 
  -2  -1   9      780.40      792.49     10.52 o 
  -1  -1   9      237.72      218.96      3.07 o 
   0  -1   9       76.65       94.90      1.72 o 
   1  -1   9    18194.52    19452.71    187.36 o 
   2  -1   9     1709.19     2115.60     22.26 o 
   3  -1   9     1330.21     1845.77     18.70 o 
   4  -1   9        2.39        0.97      0.90 o 
   5  -1   9      701.37      749.14      9.22 o 
   6  -1   9      612.62      675.75      9.40 o 
   7  -1   9      100.49      119.98      3.69 o 
   8  -1   9     2122.30     2062.49     30.27 o 
   9  -1   9       16.18       17.28      3.11 o 
  10  -1   9       27.28       20.63      3.98 o 
  11  -1   9       13.52       19.00      3.47 o 
  12  -1   9      187.42      189.83      8.33 o 
  13  -1   9        1.88        0.73      4.80 o 
  14  -1   9      107.27      123.39     11.30 o 
 -13   0   9       56.59       67.39     17.12 o 
 -12   0   9      151.87      159.71     11.28 o 
 -11   0   9       13.37       13.05      6.67 o 
 -10   0   9      467.68      473.65     13.37 o 
  -9   0   9      797.73      797.20     24.96 o 
  -8   0   9      423.33      406.31      9.16 o 
  -7   0   9      828.36      840.07     12.19 o 
  -6   0   9      319.87      379.25      6.41 o 
  -5   0   9       93.32       57.78      2.48 o 
  -4   0   9     2190.55     2920.16     31.50 o 
  -3   0   9     3971.45     4186.11     47.40 o 
  -2   0   9       14.20        4.70      0.85 o 
  -1   0   9      743.69      754.48      8.96 o 
   0   0   9      250.08      237.41      3.17 o 
   1   0   9     2771.91     2735.85     28.33 o 
   2   0   9     1401.29     1315.05     14.16 o 
   3   0   9     1687.22     1792.27     19.13 o 
   4   0   9      390.18      341.81      5.30 o 
   5   0   9        3.11        3.10      1.32 o 
   6   0   9       18.77       32.28      1.88 o 
   7   0   9      328.40      275.00      5.56 o 
   8   0   9        8.52       -1.29      1.91 o 
   9   0   9     2279.70     2075.89     30.70 o 
  10   0   9       38.46       41.64      3.62 o 
  11   0   9      339.66      377.08     14.15 o 
  12   0   9      229.74      270.27      9.64 o 
  13   0   9      142.87      158.54      9.26 o 
  14   0   9      136.44      172.78     10.16 o 
 -13   1   9      149.35      183.74     12.70 o 
 -12   1   9      125.41      142.44     11.08 o 
 -11   1   9       85.93      101.14      9.41 o 
 -10   1   9      274.10      275.91     13.33 o 
  -9   1   9      724.69      663.72     16.03 o 
  -8   1   9      266.94      292.14      7.49 o 
  -7   1   9        4.90        3.85      2.08 o 
  -6   1   9       22.39       14.66      1.87 o 
  -5   1   9       23.62       64.88      2.39 o 
  -4   1   9     2901.14     3196.89     39.73 o 
  -3   1   9       55.55       41.31      1.57 o 
  -2   1   9     1560.85     1499.67     17.31 o 
  -1   1   9      912.34     1002.43     12.68 o 
   0   1   9      510.37      501.07      5.74 o 
   1   1   9      914.55     1074.34     12.37 o 
   2   1   9      523.39      532.30      7.13 o 
   3   1   9      206.00      308.91      4.48 o 
   4   1   9     2180.71     2451.47     27.83 o 
   5   1   9      795.62      880.46     11.34 o 
   6   1   9      454.98      493.08      7.40 o 
   7   1   9      688.55      691.47     16.16 o 
   8   1   9      155.19      163.03      5.22 o 
   9   1   9      196.85      243.37      7.05 o 
  10   1   9      278.65      305.78      7.72 o 
  11   1   9       63.82       55.71      5.21 o 
  12   1   9       71.91       84.94      6.07 o 
  13   1   9       10.71       16.90      5.67 o 
  14   1   9       49.38       55.76      7.25 o 
 -13   2   9      246.33      286.89     15.79 o 
 -12   2   9      135.68      137.82     17.41 o 
 -11   2   9      286.80      278.49     14.34 o 
 -10   2   9      257.40      238.91     11.73 o 
  -9   2   9       20.39       32.07      4.02 o 
  -8   2   9       26.41       36.37      2.68 o 
  -7   2   9       71.80       66.98      2.62 o 
  -6   2   9        8.60        6.75      1.51 o 
  -5   2   9     1698.06     1740.03     20.66 o 
  -4   2   9        4.89       -0.79      1.22 o 
  -3   2   9     1606.95     1781.21     20.61 o 
  -2   2   9     5254.33     5665.05     76.32 o 
  -1   2   9       20.07       40.42      1.80 o 
   0   2   9     2208.25     2425.34     31.98 o 
   1   2   9     1409.71     1620.95     24.67 o 
   2   2   9      308.83      445.32      7.97 o 
   3   2   9     1500.25     1607.01     20.13 o 
   4   2   9      159.22      182.17      3.46 o 
   5   2   9       18.62       12.96      1.50 o 
   6   2   9      362.14      409.56      7.58 o 
   7   2   9       20.24       34.30      2.54 o 
   8   2   9      773.63      701.96     12.01 o 
   9   2   9       45.73       62.99      3.63 o 
  10   2   9      252.57      210.31      6.24 o 
  11   2   9     1343.34     1364.20     25.13 o 
  12   2   9       29.62       39.59      5.63 o 
  13   2   9       26.72       39.65      5.98 o 
  14   2   9       59.60       58.11     11.92 o 
 -13   3   9       11.50       14.72      7.76 o 
 -12   3   9        8.54        2.18     11.60 o 
 -11   3   9        7.56       19.94      6.53 o 
 -10   3   9       15.72       21.65      4.61 o 
  -9   3   9      835.98      739.07     17.32 o 
  -8   3   9       79.56       99.35      4.11 o 
  -7   3   9      134.36      106.27      3.26 o 
  -6   3   9     1307.52     1345.48     16.61 o 
  -5   3   9      497.51      429.79      6.29 o 
  -4   3   9     1032.07     1119.80     20.63 o 
  -3   3   9      366.45      471.57      6.92 o 
  -2   3   9     1741.52     2097.74     31.95 o 
  -1   3   9       41.64       35.79      1.77 o 
   0   3   9       98.27      104.86      5.37 o 
   1   3   9     7901.06     8505.02    389.99 o 
   2   3   9       20.67       36.05      1.73 o 
   3   3   9     5299.41     5806.70     76.48 o 
   4   3   9      674.45      738.06     11.66 o 
   5   3   9      231.03      209.23      5.43 o 
   6   3   9     1140.52     1134.92     15.43 o 
   7   3   9      454.52      419.46      8.03 o 
   8   3   9      974.93      851.85     13.82 o 
   9   3   9       65.53       78.13      4.16 o 
  10   3   9      155.44      130.55      6.28 o 
  11   3   9        0.85       -3.62      3.62 o 
  12   3   9       15.60       17.91      5.34 o 
  13   3   9       64.24       83.48      7.12 o 
 -13   4   9        4.82        4.64      7.79 o 
 -12   4   9       87.88       89.35     10.23 o 
 -11   4   9      364.98      401.47     17.43 o 
 -10   4   9       99.08      101.59      9.03 o 
  -9   4   9     1101.12     1108.46     38.09 o 
  -8   4   9      983.89     1046.52     17.13 o 
  -7   4   9      209.29      220.27      4.71 o 
  -6   4   9      141.86      170.59      3.82 o 
  -5   4   9        6.33        2.68      1.53 o 
  -4   4   9        4.81        2.98      1.41 o 
  -3   4   9       21.90       30.44      1.87 o 
  -2   4   9      685.77      736.45     12.09 o 
  -1   4   9       19.88       47.59      2.44 o 
   0   4   9      144.66      109.52      4.48 o 
   1   4   9     1741.79     1714.24     50.37 o 
   2   4   9     4661.87     4671.80    154.04 o 
   3   4   9      197.71      196.37      6.76 o 
   4   4   9      177.18      175.16      4.78 o 
   5   4   9     2392.31     2541.43     35.24 o 
   6   4   9      285.85      227.04      6.52 o 
   7   4   9       31.20       33.54      3.04 o 
   8   4   9       83.82      126.82      5.13 o 
   9   4   9       20.86       21.00      3.26 o 
  10   4   9      372.45      372.71      9.79 o 
  11   4   9      524.80      500.13     13.84 o 
  12   4   9        1.84       -1.21      4.43 o 
  13   4   9     1762.44     1865.07     89.64 o 
 -13   5   9       88.84       99.53     11.88 o 
 -12   5   9      167.13      133.91     11.88 o 
 -11   5   9      221.48      180.87     12.10 o 
 -10   5   9      257.55      263.56     18.57 o 
  -9   5   9      357.19      346.16     11.18 o 
  -8   5   9      385.81      333.75      9.34 o 
  -7   5   9     1101.61     1077.69     22.83 o 
  -6   5   9       60.90       75.29      2.95 o 
  -5   5   9        2.55        1.35      1.63 o 
  -4   5   9        3.37       18.93      2.18 o 
  -3   5   9     1329.11     1433.96     24.37 o 
  -2   5   9      248.97      271.69      5.55 o 
  -1   5   9        0.36       13.65      1.77 o 
   0   5   9      136.21       91.88      7.83 o 
   1   5   9     1365.41     1634.00     28.80 o 
   2   5   9     3306.29     3443.66     58.90 o 
   3   5   9      151.09      207.66      4.46 o 
   4   5   9      385.32      381.09      7.32 o 
   5   5   9      461.22      538.78     13.13 o 
   6   5   9        2.08        3.22      2.10 o 
   7   5   9       20.77       20.49      3.79 o 
   8   5   9       93.66       88.53      6.23 o 
   9   5   9      600.75      565.47     13.95 o 
  10   5   9      258.85      293.57     11.88 o 
  11   5   9        3.69        9.54      5.12 o 
  12   5   9      115.65      118.02      8.81 o 
  13   5   9       42.71       48.96      7.58 o 
 -12   6   9      806.67      773.67     27.48 o 
 -11   6   9       22.24       19.68      7.58 o 
 -10   6   9       17.27       15.54      6.76 o 
  -9   6   9       36.55       24.81      6.76 o 
  -8   6   9       16.23       10.81      3.59 o 
  -7   6   9       44.95       36.21      3.77 o 
  -6   6   9       22.75       44.95      2.57 o 
  -5   6   9        0.65       -1.02      1.62 o 
  -4   6   9     1499.05     1459.77     31.32 o 
  -3   6   9     1146.46      980.42     18.45 o 
  -2   6   9      111.27       86.96      3.10 o 
  -1   6   9      904.54      990.31     19.31 o 
   0   6   9      124.11       98.06      3.65 o 
   1   6   9      318.29      393.27      8.20 o 
   2   6   9     1936.53     2042.18     31.00 o 
   3   6   9       54.11       49.89      2.28 o 
   4   6   9      337.33      308.05      6.50 o 
   5   6   9      202.71      233.16      5.54 o 
   6   6   9       27.11       37.90      3.24 o 
   7   6   9      203.03      173.84      6.12 o 
   8   6   9       82.66       92.11      7.96 o 
   9   6   9      106.15      106.71     13.34 o 
  10   6   9       99.30       93.08      6.76 o 
  11   6   9      123.30      131.28      8.40 o 
  12   6   9       24.26       35.39      9.28 o 
  13   6   9       16.78        5.22      9.28 o 
 -12   7   9        2.46        4.03     12.18 o 
 -11   7   9      253.75      265.07     20.89 o 
 -10   7   9       29.71       13.63      6.97 o 
  -9   7   9        0.10       -2.37      5.75 o 
  -8   7   9      122.31      104.68      5.60 o 
  -7   7   9      562.26      553.12     12.38 o 
  -6   7   9      641.74      679.07     12.01 o 
  -5   7   9       50.89       56.54      4.67 o 
  -4   7   9     1264.57     1149.51     19.67 o 
  -3   7   9      696.42      644.86     12.65 o 
  -2   7   9      652.93      634.89     19.09 o 
  -1   7   9     1025.84     1234.00     23.76 o 
   0   7   9     1249.36     1373.97     21.64 o 
   1   7   9       35.15       28.77      1.77 o 
   2   7   9     1518.16     1613.18     49.91 o 
   3   7   9      142.12      152.50      4.46 o 
   4   7   9     1697.84     1710.27     23.69 o 
   5   7   9      368.66      362.15      6.69 o 
   6   7   9       89.34       92.77      6.96 o 
   7   7   9      256.92      286.77     11.31 o 
   8   7   9        6.13        3.09      3.62 o 
   9   7   9        2.13       -1.03      3.62 o 
  10   7   9       36.76       38.87      8.12 o 
  11   7   9       18.17       18.57      8.12 o 
  12   7   9        5.47       -1.74      8.12 o 
 -11   8   9      298.05      353.17     18.25 o 
 -10   8   9        7.06        9.65      7.17 o 
  -9   8   9       81.04      107.15      8.03 o 
  -8   8   9      147.66      134.20     10.08 o 
  -7   8   9      101.02       96.74      5.49 o 
  -6   8   9     1239.96     1189.29     21.62 o 
  -5   8   9       28.30       25.65      3.61 o 
  -4   8   9       11.73        4.48      2.42 o 
  -3   8   9      470.95      453.79     10.47 o 
  -2   8   9        0.11       -0.10      1.84 o 
  -1   8   9       75.31       71.45      3.53 o 
   0   8   9      613.11      576.35     14.07 o 
   1   8   9      269.24      291.59      6.04 o 
   2   8   9     1075.09     1041.43     16.91 o 
   3   8   9     1256.26     1357.31     19.30 o 
   4   8   9     1579.22     1479.11     23.29 o 
   5   8   9       18.53        4.55      2.93 o 
   6   8   9      279.43      295.89     15.96 o 
   7   8   9        3.90       -1.74      5.22 o 
   8   8   9        0.00       -1.74      5.22 o 
   9   8   9        3.29        4.06      5.80 o 
  10   8   9        1.53        4.06      6.96 o 
  11   8   9       14.25       17.99      8.12 o 
  12   8   9        3.37       -0.58      7.54 o 
 -11   9   9      450.06      470.12     27.56 o 
 -10   9   9     1101.02     1129.42     34.65 o 
  -9   9   9       81.03      120.94     15.65 o 
  -8   9   9     1865.34     1888.92     39.96 o 
  -7   9   9       75.79       62.36      4.94 o 
  -6   9   9       44.67       33.26      3.94 o 
  -5   9   9      740.63      771.79     16.52 o 
  -4   9   9     1041.80     1049.50     16.65 o 
  -3   9   9       89.00       59.70      3.26 o 
  -2   9   9      565.49      627.33     13.95 o 
  -1   9   9     2118.87     1961.03     27.24 o 
   0   9   9       54.26       52.06      2.83 o 
   1   9   9      350.37      346.44      8.45 o 
   2   9   9      129.36      129.17      6.97 o 
   3   9   9     2445.76     2590.49     39.52 o 
   4   9   9      213.88      258.54      6.31 o 
   5   9   9      155.31      155.60      9.46 o 
   6   9   9      336.51      354.49     16.83 o 
   7   9   9       30.26       31.33      6.96 o 
   8   9   9      174.22      141.57     11.60 o 
   9   9   9      369.14      326.64     17.41 o 
  10   9   9      151.32      140.99     12.18 o 
  11   9   9      356.39      322.05     14.20 o 
 -10  10   9      209.81      231.39     20.60 o 
  -9  10   9      275.77      273.00     12.72 o 
  -8  10   9       83.33       71.85      7.35 o 
  -7  10   9       42.35       46.92      6.21 o 
  -6  10   9       45.92       30.00      4.18 o 
  -5  10   9      368.67      373.03     11.31 o 
  -4  10   9       97.90       99.23      4.16 o 
  -3  10   9      166.67      169.07      5.33 o 
  -2  10   9      339.47      362.49      8.19 o 
  -1  10   9     2785.44     2618.02     39.86 o 
   0  10   9      725.82      658.71     14.99 o 
   1  10   9      508.69      484.50      9.67 o 
   2  10   9       34.79       29.18      2.76 o 
   3  10   9      363.91      372.22      8.63 o 
   4  10   9       96.79       98.09      4.61 o 
   5  10   9        0.17        0.92      4.64 o 
   6  10   9       98.65      116.04      9.86 o 
   7  10   9       26.38       33.07      6.96 o 
   8  10   9      225.71      241.94     15.08 o 
   9  10   9        4.64        1.52      5.69 o 
  10  10   9       50.53       59.08      7.67 o 
  -9  11   9      380.37      370.58     15.22 o 
  -8  11   9       11.00        5.11      6.21 o 
  -7  11   9      253.33      236.96     11.02 o 
  -6  11   9       72.89       66.00      6.39 o 
  -5  11   9      647.62      682.75     16.87 o 
  -4  11   9      214.40      229.32      6.28 o 
  -3  11   9       21.64       14.80      2.81 o 
  -2  11   9      497.33      515.14     15.73 o 
  -1  11   9       23.53       35.48      2.68 o 
   0  11   9        0.93       -2.24      2.24 o 
   1  11   9      123.39       99.35      4.07 o 
   2  11   9      248.88      274.53      7.84 o 
   3  11   9       34.99       40.56      3.65 o 
   4  11   9       36.39       49.83      5.53 o 
   5  11   9       19.61       17.99      6.38 o 
   6  11   9       79.63       87.61      9.28 o 
   7  11   9        0.25       -4.72      4.72 o 
   8  11   9       85.63       80.44      8.22 o 
   9  11   9        0.13        0.08      5.69 o 
  10  11   9      179.01      193.84     11.85 o 
  -8  12   9       21.62       24.33      9.00 o 
  -7  12   9      340.68      334.19     24.95 o 
  -6  12   9       39.91       47.75      8.34 o 
  -5  12   9       49.22       55.45      4.63 o 
  -4  12   9      163.38      144.12      5.88 o 
  -3  12   9      110.92       91.03      4.03 o 
  -2  12   9      127.94      153.03      4.78 o 
  -1  12   9      512.77      448.95      8.79 o 
   0  12   9       49.50       47.92      3.28 o 
   1  12   9      225.33      203.58      6.48 o 
   2  12   9       10.58        8.12      2.82 o 
   3  12   9        0.02        1.00      2.85 o 
   4  12   9      476.23      519.40     13.72 o 
   5  12   9      272.72      315.30     18.86 o 
   6  12   9       13.93       10.21      6.96 o 
   7  12   9        1.43       -5.44      5.44 o 
   8  12   9       65.74       70.63     17.41 o 
   9  12   9        3.36       -1.98      6.83 o 
  -7  13   9       53.63       67.66      6.67 o 
  -6  13   9        2.83       14.42      4.93 o 
  -5  13   9       86.72       90.09      6.39 o 
  -4  13   9      485.01      525.56     11.82 o 
  -3  13   9      108.64      111.18      6.46 o 
  -2  13   9       84.81       70.43      4.04 o 
  -1  13   9      442.87      388.49     10.06 o 
   0  13   9      449.75      411.12      8.56 o 
   1  13   9      793.61      817.24     15.60 o 
   2  13   9       77.55       70.02      4.48 o 
   3  13   9        5.51       -3.97      3.97 o 
   4  13   9        1.54       -4.62      6.38 o 
   5  13   9        0.09       -3.62      5.69 o 
   6  13   9        7.45       -1.38     18.86 o 
   7  13   9       14.35        9.56      8.12 o 
  -5  14   9      111.16      134.33      8.00 o 
  -4  14   9       19.57       11.26      4.77 o 
  -3  14   9       77.67       60.22      4.47 o 
  -2  14   9        0.39       -0.63      3.06 o 
  -1  14   9      213.10      238.21      7.34 o 
   0  14   9      276.76      292.05      7.43 o 
   1  14   9      329.07      393.84      8.74 o 
   2  14   9      117.42      135.94      8.57 o 
   3  14   9       81.60       75.30      6.55 o 
   4  14   9      105.14      104.36      8.90 o 
   5  14   9        0.89        0.49      6.54 o 
   6  14   9        6.84       11.07      7.08 o 
  -3  15   9        3.14        4.42      4.09 o 
  -2  15   9       98.02      118.60      5.62 o 
  -1  15   9       67.17       73.80      4.76 o 
   0  15   9       30.01       21.14      3.84 o 
   1  15   9      145.71      127.64      6.48 o 
   2  15   9      919.87      989.79     19.39 o 
   3  15   9      211.33      204.83     18.57 o 
  -2 -13  10      292.97      327.92      9.50 o 
  -1 -13  10       57.84       72.77      5.27 o 
   0 -13  10      204.17      190.30      9.03 o 
   1 -13  10      333.01      320.91     13.06 o 
   2 -13  10        7.94        0.89      3.72 o 
   3 -13  10      105.99       92.39      5.59 o 
  -5 -12  10       49.62       56.77      5.80 o 
  -4 -12  10       47.10       45.10      4.37 o 
  -3 -12  10       55.94       68.19      4.80 o 
  -2 -12  10      620.43      665.60     13.91 o 
  -1 -12  10      944.31      902.75     19.34 o 
   0 -12  10        7.17        6.61      3.69 o 
   1 -12  10      290.36      341.89      8.65 o 
   2 -12  10      156.67      180.52      6.48 o 
   3 -12  10        2.33       -1.54      3.33 o 
   4 -12  10      193.45      232.65      7.52 o 
   5 -12  10      420.89      418.26     10.08 o 
   6 -12  10       29.67       30.31      4.83 o 
  -7 -11  10        1.06        0.38      3.41 o 
  -6 -11  10      554.26      579.06     12.45 o 
  -5 -11  10        6.01       13.02      8.54 o 
  -4 -11  10      400.86      393.91     11.47 o 
  -3 -11  10      172.39      148.60      5.77 o 
  -2 -11  10       67.37       67.79      4.23 o 
  -1 -11  10      229.26      233.59      6.61 o 
   0 -11  10      371.21      363.19      8.29 o 
   1 -11  10      159.75      141.12      5.01 o 
   2 -11  10       10.75        7.84      3.14 o 
   3 -11  10      152.98      181.98      6.21 o 
   4 -11  10       90.54       96.89      6.27 o 
   5 -11  10      599.57      627.64     16.29 o 
   6 -11  10      313.42      339.87      8.16 o 
   7 -11  10      810.60      770.87     14.90 o 
   8 -11  10      684.78      698.12     17.08 o 
  -8 -10  10       10.56       15.53      3.83 o 
  -7 -10  10      698.21      718.14     17.08 o 
  -6 -10  10       25.23       23.02      3.34 o 
  -5 -10  10       12.69       16.96      3.64 o 
  -4 -10  10        3.70        4.11      3.13 o 
  -3 -10  10       14.98       12.20      2.88 o 
  -2 -10  10        7.58        6.33      2.76 o 
  -1 -10  10       18.01       15.31      2.73 o 
   0 -10  10      216.49      233.62      6.26 o 
   1 -10  10       20.66       15.02      2.42 o 
   2 -10  10      440.47      430.93      8.00 o 
   3 -10  10       21.77       19.69      3.03 o 
   4 -10  10      692.51      674.59     12.50 o 
   5 -10  10        8.42        3.39      2.85 o 
   6 -10  10       48.91       39.54      3.62 o 
   7 -10  10      814.92      778.54     19.26 o 
   8 -10  10      153.23      142.73      6.22 o 
   9 -10  10       58.81       73.02      8.19 o 
  -9  -9  10       29.79       30.72      5.60 o 
  -8  -9  10       11.12       16.93      3.66 o 
  -7  -9  10       60.62       73.50      6.20 o 
  -6  -9  10        4.31        8.25      2.85 o 
  -5  -9  10       17.78       18.71      3.31 o 
  -4  -9  10      619.65      620.34     16.30 o 
  -3  -9  10      114.69      103.15      5.02 o 
  -2  -9  10       11.82       13.53      2.36 o 
  -1  -9  10       21.55       35.85      2.79 o 
   0  -9  10      365.19      415.71     12.74 o 
   1  -9  10      636.00      714.96     11.73 o 
   2  -9  10     1098.41      992.23     14.18 o 
   3  -9  10      778.41      727.25     11.34 o 
   4  -9  10      338.41      333.82      7.12 o 
   5  -9  10       53.83       37.38      3.13 o 
   6  -9  10        0.12       -2.33      2.33 o 
   7  -9  10        5.20        3.47      2.60 o 
   8  -9  10      344.53      381.22      8.57 o 
   9  -9  10       11.28        4.90      3.45 o 
  10  -9  10      308.70      296.15      8.04 o 
 -10  -8  10        8.19        2.22      5.22 o 
  -9  -8  10       67.30       63.70      4.92 o 
  -8  -8  10       25.06       22.71      3.47 o 
  -7  -8  10        1.81       -2.11      4.02 o 
  -6  -8  10        1.23        2.02      2.35 o 
  -5  -8  10      101.20       92.56      4.86 o 
  -4  -8  10      152.63      159.73      5.90 o 
  -3  -8  10       52.64       72.05      5.02 o 
  -2  -8  10      545.34      592.76      9.94 o 
  -1  -8  10      553.73      560.40     13.29 o 
   0  -8  10      456.61      450.00      9.90 o 
   1  -8  10       94.18       89.26      3.41 o 
   2  -8  10      245.57      257.72      5.53 o 
   3  -8  10      152.68      151.14      4.40 o 
   4  -8  10      407.91      365.13      8.20 o 
   5  -8  10      108.65       97.70      3.93 o 
   6  -8  10      345.82      293.48      6.13 o 
   7  -8  10      265.35      216.20      5.88 o 
   8  -8  10        4.17       10.31      3.04 o 
   9  -8  10       64.17       78.12      4.50 o 
  10  -8  10      159.88      162.91      5.97 o 
  11  -8  10      100.69       84.96      5.67 o 
 -10  -7  10      306.68      301.31     11.47 o 
  -9  -7  10        7.07       10.00      5.91 o 
  -8  -7  10       57.37       58.82      4.25 o 
  -7  -7  10        0.15       -0.20      2.45 o 
  -6  -7  10        4.56       -0.32      2.26 o 
  -5  -7  10       41.98       44.33      5.39 o 
  -4  -7  10      237.22      224.61      5.78 o 
  -3  -7  10       66.88       61.65      2.97 o 
  -2  -7  10        9.42       13.80      1.78 o 
  -1  -7  10     2224.47     2182.10     27.38 o 
   0  -7  10      619.87      573.72      8.95 o 
   1  -7  10      180.67      168.33      3.72 o 
   2  -7  10     1375.12     1375.76     16.82 o 
   3  -7  10     1105.51     1166.57     15.88 o 
   4  -7  10        3.99       14.99      2.14 o 
   5  -7  10       58.19       50.42      2.73 o 
   6  -7  10        0.07        1.26      2.11 o 
   7  -7  10        3.34        6.14      2.58 o 
   8  -7  10      446.30      469.05     10.81 o 
   9  -7  10      564.18      590.23     10.80 o 
  10  -7  10      356.39      370.40      9.44 o 
  11  -7  10       95.68       78.45      5.39 o 
 -11  -6  10      104.18      105.64     12.76 o 
 -10  -6  10        7.97       -0.06      4.29 o 
  -9  -6  10       80.40       62.81      4.54 o 
  -8  -6  10       14.52       17.46      2.99 o 
  -7  -6  10      305.67      323.71      7.03 o 
  -6  -6  10       13.19        9.94      2.07 o 
  -5  -6  10      779.80      757.71     11.92 o 
  -4  -6  10        2.12        3.67      3.29 o 
  -3  -6  10        8.54       18.14      1.75 o 
  -2  -6  10     1954.35     1907.09     24.15 o 
  -1  -6  10      239.80      249.95      5.04 o 
   0  -6  10      532.23      512.96      8.66 o 
   1  -6  10        1.31        1.14      2.00 o 
   2  -6  10      257.85      255.75      4.66 o 
   3  -6  10      356.75      316.99      5.49 o 
   4  -6  10    10360.49     9516.62     91.70 o 
   5  -6  10      164.12      109.50      3.02 o 
   6  -6  10     1396.57     1400.29     22.40 o 
   7  -6  10       67.34       73.41      3.54 o 
   8  -6  10      391.31      391.65      7.85 o 
   9  -6  10      226.15      218.55      6.11 o 
  10  -6  10       62.92       52.02      4.45 o 
  11  -6  10       35.16       37.01      4.39 o 
  12  -6  10      183.37      206.58     12.64 o 
 -12  -5  10       21.23       12.18      8.70 o 
 -11  -5  10        0.28        8.10      5.12 o 
 -10  -5  10      113.62      121.69      6.59 o 
  -9  -5  10       43.78       28.12      4.27 o 
  -8  -5  10     1291.88     1231.49     21.32 o 
  -7  -5  10       60.87       75.23      3.78 o 
  -6  -5  10      875.03      852.73     12.40 o 
  -5  -5  10      424.36      393.92      6.65 o 
  -4  -5  10        2.44        2.58      1.42 o 
  -3  -5  10      321.89      358.71      5.32 o 
  -2  -5  10       40.31       23.44      1.34 o 
  -1  -5  10      187.04      178.39      3.97 o 
   0  -5  10      920.10      886.97     11.25 o 
   1  -5  10      153.38      136.72      2.72 o 
   2  -5  10      931.63      976.53     11.44 o 
   3  -5  10     1610.86     1648.05     17.29 o 
   4  -5  10      486.93      469.33      5.66 o 
   5  -5  10        4.00       -1.06      1.50 o 
   6  -5  10        0.67       -1.65      1.65 o 
   7  -5  10      585.20      442.31      7.58 o 
   8  -5  10      237.14      239.16      5.52 o 
   9  -5  10       35.28       41.55      4.28 o 
  10  -5  10        0.03       -3.37      3.37 o 
  11  -5  10      112.79      110.84      6.94 o 
  12  -5  10        0.10       -4.23      4.48 o 
 -12  -4  10       60.60       77.82      8.34 o 
 -11  -4  10      175.55      177.31      8.46 o 
 -10  -4  10        0.23        6.14      8.01 o 
  -9  -4  10      528.36      518.64     13.15 o 
  -8  -4  10      187.56      178.50      5.92 o 
  -7  -4  10      293.61      325.14      7.02 o 
  -6  -4  10     1056.49     1086.08     15.02 o 
  -5  -4  10      141.93      151.26      3.78 o 
  -4  -4  10       51.13       58.72      2.09 o 
  -3  -4  10      258.32      239.52      5.29 o 
  -2  -4  10       28.31       20.70      2.09 o 
  -1  -4  10     3510.01     3597.20     37.70 o 
   0  -4  10      422.90      357.89      5.00 o 
   1  -4  10     2356.66     2553.67     25.52 o 
   2  -4  10      479.86      518.04      6.65 o 
   3  -4  10        3.19        0.97      1.15 o 
   4  -4  10     1400.19     1333.07     13.61 o 
   5  -4  10     4658.31     4391.53     41.30 o 
   6  -4  10     1287.57     1285.51     13.40 o 
   7  -4  10      154.31      143.78      4.90 o 
   8  -4  10       23.68       17.86      2.72 o 
   9  -4  10       65.43       68.92      3.87 o 
  10  -4  10      147.54      161.24      6.33 o 
  11  -4  10      292.84      241.22      8.04 o 
  12  -4  10     1048.48     1185.04     21.28 o 
  13  -4  10      513.99      528.98     15.09 o 
 -12  -3  10        0.70       -4.64      5.74 o 
 -11  -3  10       33.40       27.87      4.86 o 
 -10  -3  10        0.02        0.15      3.84 o 
  -9  -3  10        4.55        3.90      3.50 o 
  -8  -3  10       10.10       14.26      2.70 o 
  -7  -3  10        0.01       -0.17      2.04 o 
  -6  -3  10        2.02        0.98      1.95 o 
  -5  -3  10      801.42      881.75     10.74 o 
  -4  -3  10      439.65      443.86      5.90 o 
  -3  -3  10      462.09      450.48      7.00 o 
  -2  -3  10      668.56      714.83     10.98 o 
  -1  -3  10     2050.64     2090.51     23.60 o 
   0  -3  10     3654.46     3880.73     40.40 o 
   1  -3  10     1427.68     1542.93     15.79 o 
   2  -3  10      103.79      145.51      2.82 o 
   3  -3  10      336.96      352.65      4.71 o 
   4  -3  10      143.42      185.10      3.27 o 
   5  -3  10     1519.47     1656.53     17.40 o 
   6  -3  10     1457.48     1432.25     14.62 o 
   7  -3  10        6.62        6.35      2.22 o 
   8  -3  10      827.84      740.02     11.87 o 
   9  -3  10      300.67      333.02      8.47 o 
  10  -3  10      671.62      678.72     13.42 o 
  11  -3  10       31.81       49.62      4.61 o 
  12  -3  10      259.99      283.66      9.00 o 
  13  -3  10      405.03      466.21     13.80 o 
 -13  -2  10       18.71       19.62     14.79 o 
 -12  -2  10       45.54       53.42     12.18 o 
 -11  -2  10       11.86       20.43      5.94 o 
 -10  -2  10       20.84       25.21      4.31 o 
  -9  -2  10      271.29      307.53      9.53 o 
  -8  -2  10      115.09      125.34      4.43 o 
  -7  -2  10      133.59      167.28      4.86 o 
  -6  -2  10      371.94      427.53      7.23 o 
  -5  -2  10      404.40      403.28      6.13 o 
  -4  -2  10     1594.03     1505.63     16.80 o 
  -3  -2  10      917.56     1006.84     14.67 o 
  -2  -2  10      405.00      456.22      7.63 o 
  -1  -2  10     1350.14     1386.55     17.31 o 
   0  -2  10      128.63      127.30      2.16 o 
   1  -2  10    12329.64    13342.77    122.09 o 
   2  -2  10       24.77       32.00      1.29 o 
   3  -2  10      132.52      197.38      3.31 o 
   4  -2  10        6.30       11.36      1.12 o 
   5  -2  10        0.09        0.95      1.13 o 
   6  -2  10       64.57       58.51      3.02 o 
   7  -2  10     1334.93     1302.28     16.47 o 
   8  -2  10      122.24      109.24      4.63 o 
   9  -2  10      157.52      143.64      7.11 o 
  10  -2  10        0.82       -2.06      3.02 o 
  11  -2  10        2.32        9.13      3.52 o 
  12  -2  10      154.70      200.37      7.33 o 
  13  -2  10      412.35      448.50     13.53 o 
 -13  -1  10        9.50        5.12      6.94 o 
 -12  -1  10      119.01      133.66     10.82 o 
 -11  -1  10      631.77      629.93     21.29 o 
 -10  -1  10       23.66       39.70      4.85 o 
  -9  -1  10       81.82      111.35      5.36 o 
  -8  -1  10       22.17       25.43      3.09 o 
  -7  -1  10      552.77      579.16     10.01 o 
  -6  -1  10      793.19      839.12     12.08 o 
  -5  -1  10       21.97       29.52      1.68 o 
  -4  -1  10      390.90      360.82      5.85 o 
  -3  -1  10      148.89      135.73      2.85 o 
  -2  -1  10      204.00      251.26      4.16 o 
  -1  -1  10       40.10       51.01      2.38 o 
   0  -1  10      189.76      153.23      2.38 o 
   1  -1  10       14.93        1.41      0.97 o 
   2  -1  10     2864.40     3305.22     34.34 o 
   3  -1  10     1109.49     1077.34     12.01 o 
   4  -1  10      384.01      331.30      4.46 o 
   5  -1  10      853.18      926.14     10.30 o 
   6  -1  10     1657.30     1663.54     18.82 o 
   7  -1  10     3528.64     3602.06     41.64 o 
   8  -1  10       67.17       44.95      2.79 o 
   9  -1  10       37.17       47.17      3.67 o 
  10  -1  10      108.96       98.44      4.90 o 
  11  -1  10       13.17        9.69      3.43 o 
  12  -1  10       11.35        3.35      4.25 o 
  13  -1  10        6.91        1.92      4.77 o 
 -13   0  10        0.76        1.74      6.97 o 
 -12   0  10        0.10       -1.45      6.15 o 
 -11   0  10        9.83        9.79      6.11 o 
 -10   0  10      259.03      250.90     13.19 o 
  -9   0  10       26.95       37.73      6.11 o 
  -8   0  10      214.11      205.74      6.35 o 
  -7   0  10      390.98      403.27      7.01 o 
  -6   0  10        6.56        5.48      1.68 o 
  -5   0  10      304.69      379.20      5.81 o 
  -4   0  10      181.67      230.27      3.95 o 
  -3   0  10       11.88       15.82      1.15 o 
  -2   0  10      506.31      644.88      7.44 o 
  -1   0  10      366.98      358.33      4.70 o 
   0   0  10      761.81      873.34      9.13 o 
   1   0  10     1264.97     1268.41     13.68 o 
   2   0  10    11816.74    12573.87    127.86 o 
   3   0  10      812.73      926.66     11.12 o 
   4   0  10      516.65      520.36      6.56 o 
   5   0  10        5.62       -0.53      1.34 o 
   6   0  10      793.20      773.41     10.38 o 
   7   0  10       15.35       13.77      2.16 o 
   8   0  10     2188.92     1946.05     25.58 o 
   9   0  10     5009.89     4995.04     68.53 o 
  10   0  10       64.25       78.92      4.64 o 
  11   0  10      370.73      386.66      9.22 o 
  12   0  10      590.75      575.28     14.35 o 
  13   0  10       14.54       12.50      5.67 o 
  14   0  10       73.70       68.82     15.09 o 
 -13   1  10        4.87       10.23      8.99 o 
 -12   1  10        0.04       -1.28      6.11 o 
 -11   1  10      708.56      610.13     27.85 o 
 -10   1  10        2.18       -1.16      5.33 o 
  -9   1  10      110.28      105.59      5.86 o 
  -8   1  10      380.71      390.32      8.02 o 
  -7   1  10      881.85      915.44     14.64 o 
  -6   1  10      174.12      194.85      4.40 o 
  -5   1  10     2665.44     3090.90     38.81 o 
  -4   1  10     1559.09     1239.46     17.85 o 
  -3   1  10     3898.18     4454.01     53.73 o 
  -2   1  10     2023.99     2226.18     30.19 o 
  -1   1  10       76.04       71.78      3.07 o 
   0   1  10     2270.33     2396.55     24.90 o 
   1   1  10       97.06      117.92      2.29 o 
   2   1  10      606.94      591.35      7.66 o 
   3   1  10     4222.12     4916.76     58.01 o 
   4   1  10        6.15        5.00      1.08 o 
   5   1  10       40.11       56.80      2.23 o 
   6   1  10       46.47       32.55      2.16 o 
   7   1  10        3.40        2.60      2.13 o 
   8   1  10      324.93      270.41      6.61 o 
   9   1  10      402.90      399.75      8.64 o 
  10   1  10       24.47       22.63      3.26 o 
  11   1  10       75.20       55.37      5.07 o 
  12   1  10      195.25      209.83     11.31 o 
  13   1  10        0.50        4.01      5.09 o 
  14   1  10       35.71       47.09      6.88 o 
 -13   2  10      253.57      260.72     24.95 o 
 -12   2  10       39.77       49.70      8.40 o 
 -11   2  10      694.54      648.55     22.55 o 
 -10   2  10       33.18       34.94      6.35 o 
  -9   2  10       99.75      117.51      5.11 o 
  -8   2  10       29.03       41.17      2.94 o 
  -7   2  10      223.70      229.12      4.95 o 
  -6   2  10        0.10        1.27      1.37 o 
  -5   2  10     2427.31     2690.82     31.11 o 
  -4   2  10      896.75      815.16     10.27 o 
  -3   2  10     3738.84     4054.38     45.67 o 
  -2   2  10     1013.96      955.97     15.47 o 
  -1   2  10      232.30      210.89      4.94 o 
   0   2  10      992.16      995.34     13.65 o 
   1   2  10     6070.23     6630.72     97.48 o 
   2   2  10      290.36      274.29      6.62 o 
   3   2  10     3119.91     3337.86     44.40 o 
   4   2  10     2811.58     2962.15     31.09 o 
   5   2  10      971.57      995.35     12.63 o 
   6   2  10      236.71      250.74      5.42 o 
   7   2  10      905.13     1012.11     15.87 o 
   8   2  10      555.55      464.81      9.08 o 
   9   2  10     2093.53     2027.81     29.82 o 
  10   2  10       65.59       70.54      4.05 o 
  11   2  10     2228.83     2276.76     43.96 o 
  12   2  10       31.74       35.95      7.38 o 
  13   2  10        2.64       -4.60      4.69 o 
  14   2  10        1.52       -2.13      6.76 o 
 -13   3  10       19.03        5.51      7.79 o 
 -12   3  10      343.91      372.55     17.43 o 
 -11   3  10        6.48       -0.15      6.09 o 
 -10   3  10      189.54      210.50     12.10 o 
  -9   3  10      301.23      337.31     10.50 o 
  -8   3  10      566.53      565.75     10.30 o 
  -7   3  10      677.44      731.97     10.14 o 
  -6   3  10      102.77      133.06      3.60 o 
  -5   3  10      124.67      118.91      2.97 o 
  -4   3  10       69.48       60.72      2.08 o 
  -3   3  10        6.16        3.03      1.47 o 
  -2   3  10      467.25      539.75      8.61 o 
  -1   3  10     1832.91     2264.56     54.86 o 
   0   3  10     6009.92     6580.27    219.67 o 
   1   3  10     8077.79     8510.45    361.46 o 
   2   3  10     1168.86     1198.01     18.89 o 
   3   3  10     4547.16     5324.59     74.40 o 
   4   3  10     2254.88     2341.80     53.97 o 
   5   3  10       39.35       77.84      4.64 o 
   6   3  10     1806.53     1686.63     24.10 o 
   7   3  10      631.26      590.68     10.26 o 
   8   3  10     2918.41     2817.25     39.46 o 
   9   3  10      248.71      270.65      6.67 o 
  10   3  10       22.81       26.68      3.97 o 
  11   3  10      114.60       98.61      5.79 o 
  12   3  10        5.67       10.77      4.77 o 
  13   3  10       79.22       90.94      7.35 o 
 -13   4  10       72.07       53.33      9.63 o 
 -12   4  10        0.00        5.22      7.17 o 
 -11   4  10      197.30      170.81     11.69 o 
 -10   4  10       15.15       17.12      6.15 o 
  -9   4  10       12.37       19.41      4.22 o 
  -8   4  10      145.76      146.41      5.66 o 
  -7   4  10       13.12       20.09      2.09 o 
  -6   4  10     1274.52     1304.70     16.28 o 
  -5   4  10     2637.43     2574.69     32.69 o 
  -4   4  10      240.76      213.81      4.59 o 
  -3   4  10     5029.71     5229.60     70.41 o 
  -2   4  10       62.28       70.40      2.37 o 
  -1   4  10      476.98      554.29     20.89 o 
   0   4  10     5648.45     6236.63    135.79 o 
   1   4  10     1783.20     1808.54     32.57 o 
   2   4  10     1315.91     1366.03     35.89 o 
   3   4  10        0.08       -0.14      1.46 o 
   4   4  10      729.74      878.22     14.85 o 
   5   4  10     1099.68     1068.02     17.97 o 
   6   4  10       54.24       81.11      3.25 o 
   7   4  10      416.37      471.31     11.38 o 
   8   4  10       61.04       50.60      4.02 o 
   9   4  10       31.61       55.97      5.28 o 
  10   4  10      814.18      798.75     16.66 o 
  11   4  10        0.62        0.46      3.99 o 
  12   4  10      244.76      246.02     16.81 o 
  13   4  10        0.75       -0.19      6.11 o 
 -12   5  10       71.93       72.61      9.82 o 
 -11   5  10      199.11      161.55     11.69 o 
 -10   5  10       66.23       43.06      7.58 o 
  -9   5  10      998.41      940.87     30.17 o 
  -8   5  10      323.25      371.25     16.50 o 
  -7   5  10      108.93      145.70      5.42 o 
  -6   5  10       33.23       17.60      2.09 o 
  -5   5  10     1427.85     1481.21     31.39 o 
  -4   5  10      396.10      368.84      6.92 o 
  -3   5  10     2192.33     2372.73     36.76 o 
  -2   5  10      712.72      850.45     14.03 o 
  -1   5  10        5.42        5.13      1.54 o 
   0   5  10     2080.44     2391.21     53.54 o 
   1   5  10        7.59        4.91      1.77 o 
   2   5  10     2604.93     2595.96     44.98 o 
   3   5  10      793.64      784.24     14.51 o 
   4   5  10     1248.70     1262.29     24.00 o 
   5   5  10      102.54      108.06      3.53 o 
   6   5  10      614.93      655.32     14.04 o 
   7   5  10       12.57       13.12      2.98 o 
   8   5  10        2.80        2.39      2.98 o 
   9   5  10        0.94        2.20      4.54 o 
  10   5  10      133.60      144.40      8.40 o 
  11   5  10      390.92      395.70     14.53 o 
  12   5  10       23.64       17.77     15.37 o 
  13   5  10       44.74       40.87      7.35 o 
 -12   6  10       60.29       93.38     10.87 o 
 -11   6  10      136.84      155.14     13.34 o 
 -10   6  10      135.75      166.63     11.69 o 
  -9   6  10       16.21       28.29      7.54 o 
  -8   6  10       27.76       27.52      3.99 o 
  -7   6  10      372.01      396.98      8.39 o 
  -6   6  10        9.97        7.11      2.05 o 
  -5   6  10      931.56      869.93     16.90 o 
  -4   6  10        1.88        0.61      1.87 o 
  -3   6  10       54.18       52.33      2.83 o 
  -2   6  10      167.59      147.06      5.19 o 
  -1   6  10      108.77      112.65      4.21 o 
   0   6  10       23.32       14.50      1.95 o 
   1   6  10     1036.64     1067.50     19.45 o 
   2   6  10     1091.57     1198.84     21.66 o 
   3   6  10       36.17       45.26      2.32 o 
   4   6  10       33.72       40.18      3.03 o 
   5   6  10       23.19       12.63      1.99 o 
   6   6  10      377.41      433.55     22.34 o 
   7   6  10      150.99      155.18      5.87 o 
   8   6  10       13.39        7.14      3.07 o 
   9   6  10       20.09       17.11      3.65 o 
  10   6  10      127.13      127.32      7.76 o 
  11   6  10      285.50      301.97     12.29 o 
  12   6  10      247.66      236.72     17.41 o 
  13   6  10        0.24       -4.64      8.70 o 
 -12   7  10      955.87     1012.95     48.16 o 
 -11   7  10       54.82       58.98      9.41 o 
 -10   7  10       30.41       28.96     11.60 o 
  -9   7  10       68.40       79.83      8.81 o 
  -8   7  10        2.12        4.29      4.46 o 
  -7   7  10      158.26      138.25      6.01 o 
  -6   7  10      632.31      660.47     13.34 o 
  -5   7  10      136.21      160.22      6.11 o 
  -4   7  10     2643.03     2492.93     62.89 o 
  -3   7  10     2279.47     2212.78     34.94 o 
  -2   7  10      335.89      331.30      7.12 o 
  -1   7  10      667.12      712.42     14.83 o 
   0   7  10       74.14       82.25      3.39 o 
   1   7  10      618.33      671.57     13.14 o 
   2   7  10     1444.35     1760.55     27.15 o 
   3   7  10       13.89       17.95      1.78 o 
   4   7  10      253.30      286.91      5.54 o 
   5   7  10      292.01      292.62      6.21 o 
   6   7  10       47.83       40.63      9.57 o 
   7   7  10      946.33     1008.88     25.64 o 
   8   7  10      993.54      998.50     25.16 o 
   9   7  10      478.40      434.05     16.54 o 
  10   7  10       76.14       62.66      9.28 o 
  11   7  10       86.22       55.12      9.86 o 
  12   7  10        9.51       -4.64      8.12 o 
 -11   8  10       28.46       32.02     14.50 o 
 -10   8  10        3.17       -3.96      7.17 o 
  -9   8  10       14.72       13.98      6.76 o 
  -8   8  10      182.89      194.07      9.49 o 
  -7   8  10      305.17      279.43      8.56 o 
  -6   8  10      437.28      398.07      9.85 o 
  -5   8  10      403.15      370.72      7.71 o 
  -4   8  10      272.39      284.61      7.31 o 
  -3   8  10     1566.76     1539.31     25.31 o 
  -2   8  10     1572.38     1446.84     23.53 o 
  -1   8  10      625.51      568.49     12.70 o 
   0   8  10       56.24       51.94      2.60 o 
   1   8  10      237.62      263.98      6.28 o 
   2   8  10      363.76      358.25      8.37 o 
   3   8  10       25.77       21.96      2.28 o 
   4   8  10     1410.29     1355.97     21.54 o 
   5   8  10      152.99      157.55      5.63 o 
   6   8  10      134.31      134.22      7.17 o 
   7   8  10       46.05       30.93      9.86 o 
   8   8  10       98.12      103.27      9.28 o 
   9   8  10        3.56        0.58      6.38 o 
  10   8  10        3.94        5.80      6.96 o 
  11   8  10      169.49      200.74     15.08 o 
  12   8  10       56.54       47.00      9.86 o 
 -11   9  10      229.03      247.96     15.98 o 
 -10   9  10        7.53       11.60      7.76 o 
  -9   9  10       98.09       64.48      9.22 o 
  -8   9  10     1586.62     1574.89     34.61 o 
  -7   9  10      276.21      266.05     13.87 o 
  -6   9  10      253.41      235.55     13.95 o 
  -5   9  10      473.65      479.07     11.21 o 
  -4   9  10        0.10       -2.27      2.27 o 
  -3   9  10       64.58       56.62      3.67 o 
  -2   9  10      146.75      130.77      4.65 o 
  -1   9  10      187.09      211.11      6.08 o 
   0   9  10       79.86       52.33      2.77 o 
   1   9  10      463.54      482.19      8.99 o 
   2   9  10      100.89      108.25      4.00 o 
   3   9  10      523.60      434.63      8.62 o 
   4   9  10     1329.60     1410.44     22.61 o 
   5   9  10      553.80      516.52     11.89 o 
   6   9  10      100.35      117.78      9.86 o 
   7   9  10        4.87        8.12      5.80 o 
   8   9  10        2.14        2.90      6.38 o 
   9   9  10       48.41       44.09      8.12 o 
  10   9  10        5.18       15.08      7.54 o 
  11   9  10        3.31        8.83      6.22 o 
 -10  10  10      105.87      111.64     17.41 o 
  -9  10  10      602.07      575.31     18.30 o 
  -8  10  10      389.10      406.83     18.22 o 
  -7  10  10      266.08      221.71     11.61 o 
  -6  10  10       43.72       75.13      7.37 o 
  -5  10  10        3.63       -1.83      3.03 o 
  -4  10  10       64.93       86.78      4.56 o 
  -3  10  10     1869.82     1722.74     25.57 o 
  -2  10  10      208.05      212.80      6.16 o 
  -1  10  10      121.67      112.68      4.39 o 
   0  10  10      545.43      469.49     10.83 o 
   1  10  10       11.93        8.39      2.34 o 
   2  10  10      409.01      420.37      8.68 o 
   3  10  10      368.83      318.36      8.04 o 
   4  10  10      185.95      169.88     10.97 o 
   5  10  10        0.06        0.00      5.22 o 
   6  10  10       19.72       20.89      6.38 o 
   7  10  10      176.73      175.80     12.76 o 
   8  10  10      157.50      163.61     12.76 o 
   9  10  10      128.31       99.79     11.02 o 
  10  10  10       45.66       55.12      7.93 o 
  -9  11  10        5.60        1.25      6.58 o 
  -8  11  10      139.54      143.69      9.46 o 
  -7  11  10      130.50      122.67      8.46 o 
  -6  11  10      362.92      345.79     23.21 o 
  -5  11  10       99.22       92.10      6.02 o 
  -4  11  10      104.50       95.88      4.95 o 
  -3  11  10      777.54      692.12     12.88 o 
  -2  11  10       84.86       58.05      3.36 o 
  -1  11  10     1812.27     1835.84     26.28 o 
   0  11  10      358.71      415.20      9.20 o 
   1  11  10       66.99       66.56      3.77 o 
   2  11  10      254.03      271.16      8.29 o 
   3  11  10       23.72       30.45      3.50 o 
   4  11  10       20.36       17.73      7.54 o 
   5  11  10       47.61       60.92      8.12 o 
   6  11  10        9.47        2.32      6.96 o 
   7  11  10        5.79       -1.74      6.38 o 
   8  11  10       25.54       32.72     13.92 o 
   9  11  10        1.03       -3.57      7.25 o 
  10  11  10       52.78       62.28      8.48 o 
  -8  12  10      144.41      133.03     17.99 o 
  -7  12  10       75.55       73.04      9.82 o 
  -6  12  10      567.50      624.86     32.49 o 
  -5  12  10        9.01        5.73      4.26 o 
  -4  12  10      261.72      264.19      7.00 o 
  -3  12  10      238.04      233.26      6.04 o 
  -2  12  10      420.28      391.04      7.67 o 
  -1  12  10      339.71      359.45     10.03 o 
   0  12  10      103.42       86.86      4.31 o 
   1  12  10       80.03       89.57      4.37 o 
   2  12  10        4.90       -1.96      2.65 o 
   3  12  10      111.17      118.35      6.52 o 
   4  12  10       21.38       24.39      4.67 o 
   5  12  10      263.16      294.57     12.96 o 
   6  12  10        1.70       -4.04      5.69 o 
   7  12  10        6.71       16.28      6.67 o 
   8  12  10      103.34       99.60      9.32 o 
   9  12  10        6.08       -0.29      7.08 o 
  -7  13  10        6.50        9.18      5.52 o 
  -6  13  10       50.61       33.93      5.70 o 
  -5  13  10       14.29       24.41      4.91 o 
  -4  13  10       14.19       24.48      3.89 o 
  -3  13  10       99.53      123.56      5.01 o 
  -2  13  10       10.70       13.42      5.39 o 
  -1  13  10      354.11      328.98     10.79 o 
   0  13  10       92.07       99.40      5.76 o 
   1  13  10       13.56       18.67      3.60 o 
   2  13  10        3.86        2.34      4.27 o 
   3  13  10       49.69       44.83      5.62 o 
   4  13  10      134.81      111.97      8.64 o 
   5  13  10       61.29       57.44      7.51 o 
   6  13  10       67.04       52.31      8.05 o 
   7  13  10       10.46        6.93      6.67 o 
  -5  14  10       69.97       76.64      9.70 o 
  -4  14  10      657.55      719.07     17.59 o 
  -3  14  10        6.53       10.06      3.93 o 
  -2  14  10       23.79       16.90      3.43 o 
  -1  14  10      114.53      130.19      5.14 o 
   0  14  10        4.61       -0.92      2.90 o 
   1  14  10       98.30      107.73      5.58 o 
   2  14  10       38.77       26.99      5.20 o 
   3  14  10      218.64      220.52      9.44 o 
   4  14  10       31.62       34.31      8.41 o 
   5  14  10       43.06       32.91      7.38 o 
   6  14  10       16.31       22.05      7.08 o 
  -3  15  10       12.95       10.56      4.97 o 
  -2  15  10      174.30      189.08      7.32 o 
  -1  15  10       70.01       79.83      4.81 o 
   0  15  10        0.19        2.61      5.44 o 
   1  15  10       66.54       69.00      6.45 o 
   2  15  10       52.97       49.49      6.68 o 
   3  15  10       14.56       10.06     12.76 o 
  -1 -13  11        0.45        9.83      4.93 o 
   0 -13  11       26.52       27.36      5.89 o 
   1 -13  11       96.26       85.28      5.30 o 
   2 -13  11      183.37      201.96     11.25 o 
  -4 -12  11       31.47       36.13      6.40 o 
  -3 -12  11      151.99      138.61      6.08 o 
  -2 -12  11      109.32      115.19      7.62 o 
  -1 -12  11       63.73       80.34      8.45 o 
   0 -12  11      942.93      936.32     20.76 o 
   1 -12  11       30.10       39.99      4.13 o 
   2 -12  11      338.32      377.71      9.26 o 
   3 -12  11       17.17       13.55      3.75 o 
   4 -12  11        6.39        3.34      3.55 o 
   5 -12  11      632.19      614.32     12.95 o 
  -6 -11  11        4.40        3.73      4.45 o 
  -5 -11  11        4.77       12.10      3.84 o 
  -4 -11  11       77.20       71.88      4.47 o 
  -3 -11  11       65.74       68.77      4.35 o 
  -2 -11  11      483.60      485.80     10.90 o 
  -1 -11  11      381.22      427.96     10.23 o 
   0 -11  11      238.79      191.76      5.72 o 
   1 -11  11       21.35       19.71      2.74 o 
   2 -11  11        1.01       -2.59      3.04 o 
   3 -11  11      168.86      185.24      6.21 o 
   4 -11  11       10.20        5.52      3.33 o 
   5 -11  11      317.09      344.75      9.06 o 
   6 -11  11       10.61       15.45      3.84 o 
   7 -11  11      125.01      112.49      8.71 o 
  -8 -10  11        7.96        2.64      5.59 o 
  -7 -10  11        3.57        6.77      4.56 o 
  -6 -10  11       98.48       77.58      4.61 o 
  -5 -10  11      100.30      119.19      8.13 o 
  -4 -10  11      468.90      487.41     14.23 o 
  -3 -10  11      108.68      123.54      4.96 o 
  -2 -10  11       24.04       27.22      3.16 o 
  -1 -10  11      151.18      155.33      6.83 o 
   0 -10  11      665.44      600.97     13.26 o 
   1 -10  11       14.63       21.88      2.72 o 
   2 -10  11        8.97        3.84      2.37 o 
   3 -10  11       86.85       87.46      4.51 o 
   4 -10  11      373.44      325.37      7.98 o 
   5 -10  11      284.82      281.31      7.80 o 
   6 -10  11       20.62       19.17      5.40 o 
   7 -10  11        5.14        1.39      3.55 o 
   8 -10  11       58.34       53.52      4.79 o 
   9 -10  11      938.23     1024.25     28.43 o 
  -9  -9  11        1.59        4.02      5.52 o 
  -8  -9  11       43.09       38.86      5.69 o 
  -7  -9  11       30.94       38.12      3.81 o 
  -6  -9  11      139.99      133.66      5.15 o 
  -5  -9  11      280.29      300.35     12.13 o 
  -4  -9  11      186.98      197.50     13.87 o 
  -3  -9  11       63.41       69.28      3.82 o 
  -2  -9  11       68.83       87.43      4.31 o 
  -1  -9  11       81.27       77.39      3.61 o 
   0  -9  11      760.06      738.15     13.94 o 
   1  -9  11      254.89      273.36      7.28 o 
   2  -9  11       19.93       22.98      2.47 o 
   3  -9  11      517.33      510.12      8.99 o 
   4  -9  11      238.48      238.45      6.74 o 
   5  -9  11       21.36       21.60      3.37 o 
   6  -9  11      224.07      241.16      6.44 o 
   7  -9  11      604.20      673.94     10.81 o 
   8  -9  11      451.27      500.50     10.00 o 
   9  -9  11       30.90       31.59      3.97 o 
  10  -9  11      140.30      112.99      6.88 o 
  -9  -8  11       15.61       26.41      4.13 o 
  -8  -8  11       47.32       35.40      3.79 o 
  -7  -8  11       47.23       41.15      3.49 o 
  -6  -8  11       68.55       56.39      5.36 o 
  -5  -8  11       83.74       98.04      6.57 o 
  -4  -8  11      339.97      336.68      9.07 o 
  -3  -8  11      185.75      164.96      6.20 o 
  -2  -8  11      191.76      206.40      5.10 o 
  -1  -8  11       64.87       67.01      3.19 o 
   0  -8  11       77.61       71.20      3.76 o 
   1  -8  11      134.00      105.61      3.55 o 
   2  -8  11     2214.07     2083.75     26.58 o 
   3  -8  11      524.42      431.47      7.76 o 
   4  -8  11       19.13       15.37      2.43 o 
   5  -8  11        1.15       -2.46      2.46 o 
   6  -8  11        0.94        2.90      2.30 o 
   7  -8  11        0.57        0.30      2.67 o 
   8  -8  11       24.20       23.53      3.30 o 
   9  -8  11       62.42       75.39      4.56 o 
  10  -8  11        1.13        2.75      3.84 o 
 -10  -7  11      231.82      266.22     16.25 o 
  -9  -7  11       45.65       39.29      4.37 o 
  -8  -7  11      234.38      258.47      9.09 o 
  -7  -7  11      136.49      140.61      5.06 o 
  -6  -7  11        6.67        6.68      2.59 o 
  -5  -7  11      365.68      341.87      9.11 o 
  -4  -7  11       18.06       14.75      2.22 o 
  -3  -7  11        4.99        4.86      1.57 o 
  -2  -7  11      404.84      377.51      7.39 o 
  -1  -7  11     2092.50     1983.24     25.16 o 
   0  -7  11     1835.53     1733.69     24.43 o 
   1  -7  11      577.42      588.10      8.37 o 
   2  -7  11        1.95        8.12      2.10 o 
   3  -7  11       55.40       68.22      3.50 o 
   4  -7  11      138.53      134.32      4.23 o 
   5  -7  11       70.04       41.24      3.08 o 
   6  -7  11       90.75       56.08      3.03 o 
   7  -7  11      122.89      120.20      4.56 o 
   8  -7  11       41.17       42.08      3.40 o 
   9  -7  11      227.32      231.71      6.45 o 
  10  -7  11        5.74        1.25      3.57 o 
  11  -7  11      492.27      552.64     12.35 o 
 -11  -6  11      316.11      290.34     11.88 o 
 -10  -6  11       42.20       36.05      5.29 o 
  -9  -6  11       84.63       82.05      5.16 o 
  -8  -6  11       17.28       15.24      3.36 o 
  -7  -6  11       79.43       73.76      3.53 o 
  -6  -6  11      264.54      267.33      6.63 o 
  -5  -6  11      313.27      306.18      5.70 o 
  -4  -6  11       12.83        9.60      2.72 o 
  -3  -6  11     1831.47     1832.59     23.55 o 
  -2  -6  11      549.81      464.09      6.77 o 
  -1  -6  11      110.76      128.79      3.50 o 
   0  -6  11      320.06      331.89      6.67 o 
   1  -6  11      339.41      336.78      5.45 o 
   2  -6  11      305.08      259.88      4.82 o 
   3  -6  11      979.07      915.37     11.91 o 
   4  -6  11       86.31       54.53      2.84 o 
   5  -6  11      705.29      614.90      8.49 o 
   6  -6  11      337.67      410.78      7.66 o 
   7  -6  11       16.88       15.27      2.46 o 
   8  -6  11      990.18      971.34     14.70 o 
   9  -6  11      780.26      757.80     12.63 o 
  10  -6  11     1645.47     1791.37     27.56 o 
  11  -6  11      158.89      180.17      6.96 o 
  12  -6  11        9.34        7.12      4.00 o 
 -11  -5  11      206.70      187.00      9.85 o 
 -10  -5  11      158.63      154.29      8.06 o 
  -9  -5  11       47.74       53.33      4.37 o 
  -8  -5  11      533.21      513.43     10.81 o 
  -7  -5  11        1.90        1.11      2.39 o 
  -6  -5  11       20.21       18.75      2.15 o 
  -5  -5  11     1033.88     1005.22     13.96 o 
  -4  -5  11       30.59       26.54      2.49 o 
  -3  -5  11     1065.97     1073.51     13.26 o 
  -2  -5  11       34.56       49.48      2.21 o 
  -1  -5  11      779.48      779.29      9.45 o 
   0  -5  11       16.24       22.33      1.55 o 
   1  -5  11       22.22       19.19      1.94 o 
   2  -5  11      195.89      214.43      3.94 o 
   3  -5  11     2920.41     3107.14     32.92 o 
   4  -5  11     1723.82     1812.92     19.07 o 
   5  -5  11        0.54       -0.97      1.40 o 
   6  -5  11        0.49        3.32      1.84 o 
   7  -5  11      376.46      341.63      6.50 o 
   8  -5  11      282.96      283.33      6.07 o 
   9  -5  11        0.26        4.42      2.62 o 
  10  -5  11      218.15      218.68      6.98 o 
  11  -5  11       66.48       80.43      5.00 o 
  12  -5  11       43.42       31.53      5.78 o 
 -12  -4  11        3.46       12.87      8.41 o 
 -11  -4  11       97.18      103.38      6.71 o 
 -10  -4  11       65.99       65.14      8.11 o 
  -9  -4  11       91.68      119.64      6.25 o 
  -8  -4  11      261.19      310.89      7.80 o 
  -7  -4  11      607.21      649.81     11.28 o 
  -6  -4  11     1460.94     1478.35     19.72 o 
  -5  -4  11        0.64        4.17      1.48 o 
  -4  -4  11      481.62      517.46      7.56 o 
  -3  -4  11        5.06        8.26      1.74 o 
  -2  -4  11       31.44       28.01      2.25 o 
  -1  -4  11      492.15      441.46      6.30 o 
   0  -4  11       49.74       58.13      1.87 o 
   1  -4  11      209.49      202.06      3.41 o 
   2  -4  11     3269.74     3214.45     33.58 o 
   3  -4  11      204.27      187.81      3.55 o 
   4  -4  11      935.59      894.08     10.23 o 
   5  -4  11      141.45      207.01      3.89 o 
   6  -4  11      576.16      513.05      6.88 o 
   7  -4  11      161.09      157.80      4.29 o 
   8  -4  11       32.15        8.06      2.26 o 
   9  -4  11        0.51       -1.65      2.57 o 
  10  -4  11       44.21       54.92      5.67 o 
  11  -4  11       16.38       14.14      4.68 o 
  12  -4  11      592.74      586.60     14.68 o 
  13  -4  11      924.45     1020.41     31.91 o 
 -12  -3  11       12.59       -1.70     11.31 o 
 -11  -3  11      313.53      320.86     11.12 o 
 -10  -3  11        0.84       -4.88      4.88 o 
  -9  -3  11      675.46      692.06     16.16 o 
  -8  -3  11       64.90       83.21      3.84 o 
  -7  -3  11      147.39      153.63      4.71 o 
  -6  -3  11      100.12      115.46      3.84 o 
  -5  -3  11        0.63       -0.44      1.43 o 
  -4  -3  11     1364.20     1502.93     18.36 o 
  -3  -3  11       21.44       16.01      1.86 o 
  -2  -3  11       90.56      144.92      3.99 o 
  -1  -3  11       80.18       72.86      2.09 o 
   0  -3  11      193.77      201.57      2.99 o 
   1  -3  11      209.31      239.02      3.53 o 
   2  -3  11      151.13      110.21      2.54 o 
   3  -3  11        0.40        5.45      1.17 o 
   4  -3  11      222.36      221.08      3.66 o 
   5  -3  11       30.16       14.99      1.55 o 
   6  -3  11     1695.94     1689.82     17.97 o 
   7  -3  11       10.32       11.71      1.96 o 
   8  -3  11      196.01      213.94      6.43 o 
   9  -3  11       19.76       17.02      3.35 o 
  10  -3  11       48.69       80.66      4.75 o 
  11  -3  11       22.68       38.68      4.91 o 
  12  -3  11        0.57       -2.55      4.02 o 
  13  -3  11       88.19      121.45      7.93 o 
 -12  -2  11       42.75       43.61      8.70 o 
 -11  -2  11        2.37        1.97      4.46 o 
 -10  -2  11      198.46      189.37      8.36 o 
  -9  -2  11       25.06       24.46      3.55 o 
  -8  -2  11        4.81        2.85      2.46 o 
  -7  -2  11       42.63       41.55      2.81 o 
  -6  -2  11       11.90       22.57      2.68 o 
  -5  -2  11       37.82       56.54      2.14 o 
  -4  -2  11      123.28      181.40      3.23 o 
  -3  -2  11      142.52      167.74      3.98 o 
  -2  -2  11      443.92      398.36      6.98 o 
  -1  -2  11     2702.52     2801.92     29.49 o 
   0  -2  11     2048.64     2198.14     21.90 o 
   1  -2  11     1198.69     1159.78     12.10 o 
   2  -2  11      182.77      230.25      3.63 o 
   3  -2  11       71.88       91.54      2.31 o 
   4  -2  11      370.47      433.79      6.25 o 
   5  -2  11       90.42      160.67      5.92 o 
   6  -2  11        1.72        1.31      1.37 o 
   7  -2  11     4104.36     3999.63     49.19 o 
   8  -2  11      179.27      191.74      6.03 o 
   9  -2  11     1323.41     1158.30     19.15 o 
  10  -2  11      683.97      671.86     13.07 o 
  11  -2  11      155.65      183.20      6.74 o 
  12  -2  11      254.43      269.18      8.82 o 
  13  -2  11       17.01       11.90      5.42 o 
 -13  -1  11      139.61      134.78     11.40 o 
 -12  -1  11        1.80       -3.44      5.94 o 
 -11  -1  11       40.43       44.34      8.70 o 
 -10  -1  11       50.86       34.51      5.00 o 
  -9  -1  11     1027.33     1017.35     18.73 o 
  -8  -1  11       40.67       49.25      3.67 o 
  -7  -1  11      413.43      480.05      8.13 o 
  -6  -1  11      137.84       94.47      3.14 o 
  -5  -1  11       93.66       71.83      2.63 o 
  -4  -1  11     2892.91     3341.27     38.39 o 
  -3  -1  11        0.15        1.33      1.04 o 
  -2  -1  11     1690.68     1717.61     21.60 o 
  -1  -1  11       12.05       28.22      1.41 o 
   0  -1  11     1754.23     1894.70     18.97 o 
   1  -1  11     3495.00     4149.07     42.90 o 
   2  -1  11     1096.63     1295.77     14.21 o 
   3  -1  11      197.04      229.61      3.57 o 
   4  -1  11      734.19      751.37      8.48 o 
   5  -1  11      903.86     1071.10     11.72 o 
   6  -1  11     3453.96     3306.81     35.68 o 
   7  -1  11     4799.48     4667.25     53.40 o 
   8  -1  11       62.73       40.70      2.67 o 
   9  -1  11        2.68       -2.63      2.63 o 
  10  -1  11       17.55        9.83      3.28 o 
  11  -1  11       13.28        9.26      3.52 o 
  12  -1  11       43.40       29.17      5.07 o 
  13  -1  11        7.64       15.43      5.23 o 
 -13   0  11       26.84       22.18      8.17 o 
 -12   0  11       33.21       36.81      7.76 o 
 -11   0  11       41.59       22.56      6.94 o 
 -10   0  11       47.50       48.13      5.09 o 
  -9   0  11     1038.24     1034.74     18.94 o 
  -8   0  11       82.45       78.80      3.80 o 
  -7   0  11     3615.85     3841.29     52.93 o 
  -6   0  11       24.00       45.10      3.33 o 
  -5   0  11       11.74        9.78      1.79 o 
  -4   0  11      287.80      279.01      4.51 o 
  -3   0  11      813.01      758.05      9.61 o 
  -2   0  11      650.41      773.56      8.69 o 
  -1   0  11     1602.88     1651.17     18.74 o 
   0   0  11     2887.70     3117.77     30.62 o 
   1   0  11     4417.57     4716.57     48.45 o 
   2   0  11      294.95      279.62      3.98 o 
   3   0  11     1538.90     1696.12     18.29 o 
   4   0  11     1308.27     1450.22     15.98 o 
   5   0  11       28.24       41.55      1.97 o 
   6   0  11      422.59      366.68      6.70 o 
   7   0  11     1438.30     1322.61     18.12 o 
   8   0  11      237.53      244.33      5.59 o 
   9   0  11      264.77      269.21      7.18 o 
  10   0  11        8.32        5.28      2.92 o 
  11   0  11        2.27        1.86      3.15 o 
  12   0  11       33.82       29.25      5.05 o 
  13   0  11       38.21       53.35      6.01 o 
 -13   1  11        0.68       -2.97      8.41 o 
 -12   1  11      235.54      252.79     14.15 o 
 -11   1  11        5.60        5.15      6.67 o 
 -10   1  11      808.15      766.93     24.16 o 
  -9   1  11      199.49      206.91      7.91 o 
  -8   1  11      464.33      551.24     10.32 o 
  -7   1  11       40.31       42.86      2.87 o 
  -6   1  11      555.54      561.63      9.69 o 
  -5   1  11       16.04       33.35      2.41 o 
  -4   1  11      243.00      306.82      5.82 o 
  -3   1  11      617.96      664.94      9.03 o 
  -2   1  11      727.71      783.23     11.30 o 
  -1   1  11      335.76      304.46      4.63 o 
   0   1  11      164.63      163.72      2.51 o 
   1   1  11     1299.70     1517.66     16.23 o 
   2   1  11    14638.15    15412.69    166.81 o 
   3   1  11      222.64      290.51      4.37 o 
   4   1  11      503.97      492.07      6.68 o 
   5   1  11       19.25       31.96      2.04 o 
   6   1  11      888.93      886.37     12.72 o 
   7   1  11      122.20       97.86      3.84 o 
   8   1  11        3.05        2.60      2.10 o 
   9   1  11      102.72       96.26      4.45 o 
  10   1  11        0.01       -3.02      4.22 o 
  11   1  11      430.90      375.13     10.70 o 
  12   1  11      154.04      159.41      7.53 o 
  13   1  11       51.70       45.24      6.31 o 
 -13   2  11       75.32       64.11      9.41 o 
 -12   2  11        6.09       15.96      6.97 o 
 -11   2  11      200.19      193.00     19.73 o 
 -10   2  11      447.99      424.86     23.21 o 
  -9   2  11      182.76      168.59      6.34 o 
  -8   2  11      465.33      478.41      9.22 o 
  -7   2  11     1112.35     1043.67     16.34 o 
  -6   2  11       12.23        4.43      1.71 o 
  -5   2  11      830.09      719.94     10.52 o 
  -4   2  11      416.20      503.44      6.86 o 
  -3   2  11     5635.13     6317.69     85.34 o 
  -2   2  11     7086.67     7709.08    103.54 o 
  -1   2  11       72.06       99.21      3.09 o 
   0   2  11     1301.06     1241.19     15.43 o 
   1   2  11     2645.52     2687.68     41.12 o 
   2   2  11     1594.14     1866.39     35.84 o 
   3   2  11     4802.24     4982.99     65.48 o 
   4   2  11       31.71       24.43      1.48 o 
   5   2  11      376.12      441.61      9.78 o 
   6   2  11      121.36       87.75      3.17 o 
   7   2  11     1048.60     1013.19     15.92 o 
   8   2  11      344.87      331.54      9.66 o 
   9   2  11     1004.09      918.51     17.47 o 
  10   2  11      471.09      483.20     10.05 o 
  11   2  11      168.31      183.72      7.65 o 
  12   2  11      106.02      104.22      6.58 o 
  13   2  11        1.07       -2.27      4.86 o 
 -13   3  11       30.34       23.13      8.17 o 
 -12   3  11       77.33       85.81     11.60 o 
 -11   3  11      267.31      285.19     14.56 o 
 -10   3  11      728.50      698.83     39.74 o 
  -9   3  11       63.37       89.10      7.76 o 
  -8   3  11        0.99       -1.95      1.95 o 
  -7   3  11     1029.77     1026.23     21.97 o 
  -6   3  11       63.60       83.88      3.23 o 
  -5   3  11      290.36      282.86      4.78 o 
  -4   3  11      154.81      154.61      4.28 o 
  -3   3  11       33.67       39.22      2.22 o 
  -2   3  11     1670.20     1964.65     27.49 o 
  -1   3  11     3557.44     3724.87     81.43 o 
   0   3  11     2223.20     2207.69     41.32 o 
   1   3  11      667.22      852.04     13.67 o 
   2   3  11      144.53      149.39      3.91 o 
   3   3  11      311.76      368.08      7.70 o 
   4   3  11     4149.74     4501.90     59.97 o 
   5   3  11     1810.36     1838.99     23.81 o 
   6   3  11      749.52      677.40     10.15 o 
   7   3  11      745.31      763.47     12.50 o 
   8   3  11      482.73      505.65      9.50 o 
   9   3  11       99.75       87.96      4.00 o 
  10   3  11       94.81      102.42     12.14 o 
  11   3  11        6.53        4.83      3.81 o 
  12   3  11        2.44       -0.67      4.43 o 
  13   3  11        0.51       -4.69      4.69 o 
 -13   4  11       19.81       17.41     12.76 o 
 -12   4  11       44.47       63.59      9.22 o 
 -11   4  11       16.87       14.26      6.76 o 
 -10   4  11       13.15       22.48      6.35 o 
  -9   4  11        0.05       -5.12      5.12 o 
  -8   4  11      225.78      242.85     10.80 o 
  -7   4  11     1362.87     1249.03     15.98 o 
  -6   4  11     1172.47     1155.23     14.69 o 
  -5   4  11      105.14       84.03      4.12 o 
  -4   4  11       22.55       13.64      1.51 o 
  -3   4  11     3747.14     3872.18     47.77 o 
  -2   4  11        0.13        7.38      1.28 o 
  -1   4  11      350.03      334.90      7.07 o 
   0   4  11      320.87      323.16      9.03 o 
   1   4  11     1807.38     1881.69     42.46 o 
   2   4  11      109.84      133.97      4.46 o 
   3   4  11        2.32        3.44      1.75 o 
   4   4  11     1411.72     1697.10     29.60 o 
   5   4  11      118.95      116.32      4.77 o 
   6   4  11      124.57      131.13      4.46 o 
   7   4  11        0.05       -2.21      2.21 o 
   8   4  11      332.56      360.37      8.68 o 
   9   4  11       74.63       41.23      3.78 o 
  10   4  11       37.48       39.39      4.07 o 
  11   4  11       91.53       78.57      6.12 o 
  12   4  11        2.57        3.28      4.75 o 
  13   4  11      197.06      218.40     10.02 o 
 -12   5  11       66.35       91.42     10.87 o 
 -11   5  11       92.18       79.18      9.22 o 
 -10   5  11       65.56       55.07     13.92 o 
  -9   5  11       14.32        4.06      5.74 o 
  -8   5  11      376.49      367.89     14.94 o 
  -7   5  11       29.44       36.11      2.66 o 
  -6   5  11      293.31      268.34      5.75 o 
  -5   5  11      916.08      798.43     14.39 o 
  -4   5  11       33.86       30.70      2.09 o 
  -3   5  11       18.17       13.69      1.63 o 
  -2   5  11        0.09        4.54      1.21 o 
  -1   5  11      449.25      470.54     10.66 o 
   0   5  11     1226.01     1440.59     33.23 o 
   1   5  11     1100.69     1075.62     21.75 o 
   2   5  11      997.36      872.16     14.04 o 
   3   5  11      461.88      406.32     36.47 o 
   4   5  11      505.73      497.70     13.74 o 
   5   5  11      568.88      619.25     11.10 o 
   6   5  11      278.32      341.11     11.28 o 
   7   5  11     1370.83     1309.19     25.99 o 
   8   5  11      125.69      111.15      7.20 o 
   9   5  11      116.50      117.90      5.91 o 
  10   5  11      280.39      243.19      9.00 o 
  11   5  11       17.76       21.77      7.83 o 
  12   5  11     1538.59     1464.39     37.93 o 
  13   5  11      349.28      307.53     13.93 o 
 -12   6  11       59.01       59.50     10.26 o 
 -11   6  11        0.57        3.51      8.99 o 
 -10   6  11        8.90        2.90      6.15 o 
  -9   6  11       11.67        8.98      6.35 o 
  -8   6  11       42.29       28.73      6.35 o 
  -7   6  11      218.56      198.84      5.90 o 
  -6   6  11       42.48       58.88      3.42 o 
  -5   6  11     1771.59     1642.40     23.71 o 
  -4   6  11     1744.75     1717.18     27.85 o 
  -3   6  11      171.03      174.51      4.70 o 
  -2   6  11        5.54       10.70      1.63 o 
  -1   6  11      641.44      895.61     28.76 o 
   0   6  11      127.06      124.02      7.54 o 
   1   6  11      927.30      927.74     15.03 o 
   2   6  11      428.52      423.08      8.70 o 
   3   6  11      102.08       98.73      3.18 o 
   4   6  11      506.69      524.14     10.22 o 
   5   6  11      271.10      289.37      7.08 o 
   6   6  11        1.01        7.25      3.69 o 
   7   6  11        1.93        1.45      3.69 o 
   8   6  11        3.07       -1.04      3.39 o 
   9   6  11       28.24       20.74      3.75 o 
  10   6  11        0.53       -1.51      4.04 o 
  11   6  11      146.26      160.19      9.17 o 
  12   6  11       60.62       51.06     10.44 o 
  13   6  11       57.57       21.47      9.86 o 
 -12   7  11        5.52       13.56      8.17 o 
 -11   7  11      191.68      190.71     16.83 o 
 -10   7  11      496.30      570.32     21.74 o 
  -9   7  11      346.89      369.72     16.20 o 
  -8   7  11      104.56       89.70      6.81 o 
  -7   7  11       20.03       12.57      4.35 o 
  -6   7  11      103.54      122.68      4.01 o 
  -5   7  11     1175.65     1229.97     18.94 o 
  -4   7  11      676.46      717.16     13.48 o 
  -3   7  11      180.66      207.60      5.46 o 
  -2   7  11      340.94      313.34      6.66 o 
  -1   7  11      351.95      344.00      8.58 o 
   0   7  11       19.48       35.07      2.93 o 
   1   7  11        0.24        3.90      1.97 o 
   2   7  11      788.92      751.82     14.51 o 
   3   7  11      193.16      187.44      4.60 o 
   4   7  11      522.13      455.63      8.48 o 
   5   7  11      186.07      181.60      7.79 o 
   6   7  11       21.64       16.79      4.93 o 
   7   7  11       52.91       43.32      4.92 o 
   8   7  11      101.25       91.22      6.56 o 
   9   7  11       15.20       18.25      6.96 o 
  10   7  11        8.80        9.86      6.96 o 
  11   7  11       14.16       29.01      8.70 o 
  12   7  11      107.64      132.86     13.34 o 
 -11   8  11      275.52      303.62     16.99 o 
 -10   8  11       59.41       51.97      9.00 o 
  -9   8  11       27.15       34.14      7.58 o 
  -8   8  11      133.41       99.76      7.37 o 
  -7   8  11       34.45       36.17      5.34 o 
  -6   8  11       35.21       45.88      4.00 o 
  -5   8  11      129.12      170.09      6.00 o 
  -4   8  11      377.21      359.50      8.37 o 
  -3   8  11     1759.60     1643.70     26.83 o 
  -2   8  11      744.59      666.59     23.36 o 
  -1   8  11     1195.82     1042.96     20.87 o 
   0   8  11      370.81      414.53      8.01 o 
   1   8  11       41.19       16.36      1.87 o 
   2   8  11      319.25      336.51      7.85 o 
   3   8  11       73.94       88.09      3.33 o 
   4   8  11      188.02      168.26      4.75 o 
   5   8  11      337.26      327.69      8.52 o 
   6   8  11      382.20      344.21     15.67 o 
   7   8  11      757.45      681.66     23.50 o 
   8   8  11       24.62       16.25      6.38 o 
   9   8  11      947.94      919.01     35.39 o 
  10   8  11       98.67      118.94     11.02 o 
  11   8  11       75.32       69.62      9.86 o 
  12   8  11       22.94       23.21      9.28 o 
 -11   9  11       10.87        2.78      8.17 o 
 -10   9  11      208.12      174.06     13.33 o 
  -9   9  11      106.03      117.93     10.64 o 
  -8   9  11      138.80      166.36      9.26 o 
  -7   9  11       49.57       53.84      6.12 o 
  -6   9  11      173.41      178.50     10.64 o 
  -5   9  11     2799.15     2653.87     42.88 o 
  -4   9  11      130.30      109.59      4.22 o 
  -3   9  11     6359.30     6386.73    115.38 o 
  -2   9  11     1933.45     2134.01     35.59 o 
  -1   9  11       75.15       80.87      3.08 o 
   0   9  11      272.74      249.62      5.77 o 
   1   9  11      483.70      488.22      9.23 o 
   2   9  11       98.72      109.14      3.62 o 
   3   9  11      722.59      742.57     12.97 o 
   4   9  11      124.61      110.57      5.36 o 
   5   9  11      716.01      706.28     19.28 o 
   6   9  11        7.56       10.19      5.22 o 
   7   9  11       57.43       60.34      8.12 o 
   8   9  11        9.61       -4.64      6.38 o 
   9   9  11      246.74      207.13     13.92 o 
  10   9  11        5.93        5.22      7.54 o 
  11   9  11       66.87       42.93      9.28 o 
 -10  10  11        9.82        5.56      8.40 o 
  -9  10  11       28.86        9.52      7.99 o 
  -8  10  11      899.05      981.00     24.67 o 
  -7  10  11        8.69       12.17      9.85 o 
  -6  10  11        1.57       -3.03      4.28 o 
  -5  10  11      172.86      167.74      6.49 o 
  -4  10  11      534.87      497.93     10.26 o 
  -3  10  11       11.95        7.64      2.65 o 
  -2  10  11      363.75      364.52      9.15 o 
  -1  10  11       45.88       65.22      3.16 o 
   0  10  11      192.33      198.37      6.37 o 
   1  10  11       96.38      102.63      7.26 o 
   2  10  11       16.65       16.38      2.47 o 
   3  10  11      330.69      335.69      7.61 o 
   4  10  11       70.54       73.81      4.67 o 
   5  10  11       36.79       36.55      6.96 o 
   6  10  11       39.10       22.05      6.96 o 
   7  10  11        7.76        3.48      6.38 o 
   8  10  11        2.45        6.96      7.54 o 
   9  10  11        4.03       -1.16      6.96 o 
  10  10  11      106.13      113.72     11.60 o 
  -9  11  11       12.68        9.03     10.44 o 
  -8  11  11        0.24        0.36      6.03 o 
  -7  11  11       67.74       73.90      7.45 o 
  -6  11  11        2.02       -4.91      4.91 o 
  -5  11  11      302.94      306.21     13.88 o 
  -4  11  11      164.03      199.39      6.96 o 
  -3  11  11      805.05      797.25     13.93 o 
  -2  11  11      398.89      416.51      8.22 o 
  -1  11  11      276.85      252.47      6.48 o 
   0  11  11      617.24      640.22     12.32 o 
   1  11  11      120.93      109.82      4.42 o 
   2  11  11     1407.61     1448.10     23.80 o 
   3  11  11      312.08      302.82     11.28 o 
   4  11  11       82.24      115.65      7.17 o 
   5  11  11      316.90      353.33     17.99 o 
   6  11  11       28.45       34.81      8.12 o 
   7  11  11      175.87      165.93     12.76 o 
   8  11  11        7.37       -2.90      6.96 o 
   9  11  11       46.50       47.00      9.86 o 
  10  11  11      110.54      104.43     12.18 o 
  -8  12  11       66.60       83.65     10.87 o 
  -7  12  11        8.70        7.85      7.93 o 
  -6  12  11       50.05       52.69     27.56 o 
  -5  12  11       69.28       95.63      9.17 o 
  -4  12  11       30.69       37.53      5.02 o 
  -3  12  11      157.33      181.40      7.87 o 
  -2  12  11       35.21       22.20      2.80 o 
  -1  12  11       24.29       27.45      2.65 o 
   0  12  11       13.59        9.19      2.33 o 
   1  12  11       51.85       56.48      3.80 o 
   2  12  11      107.75      137.99      7.99 o 
   3  12  11        5.47        2.03      4.51 o 
   4  12  11       90.37      105.01     10.44 o 
   5  12  11      181.53      196.10     13.92 o 
   6  12  11       15.30       17.99      8.12 o 
   7  12  11       16.96       17.03      6.65 o 
   8  12  11        1.22       -2.47      6.11 o 
   9  12  11        7.85       15.08      8.70 o 
  -7  13  11        2.03        0.61      6.27 o 
  -6  13  11      477.09      546.20     24.70 o 
  -5  13  11       11.01       10.54      4.26 o 
  -4  13  11        8.65       10.14      5.13 o 
  -3  13  11       71.84       80.50      4.43 o 
  -2  13  11        3.68        6.45      2.87 o 
  -1  13  11        0.11       -1.61      2.91 o 
   0  13  11       13.78       16.97      2.90 o 
   1  13  11        0.47       -3.80      3.80 o 
   2  13  11       68.26       62.46      5.69 o 
   3  13  11        3.49        7.86      4.59 o 
   4  13  11       35.84       36.11      6.76 o 
   5  13  11       32.03       36.37      6.96 o 
   6  13  11        3.57       -1.42      6.11 o 
   7  13  11        0.19       -6.22      6.22 o 
  -5  14  11        1.43        4.23      5.07 o 
  -4  14  11      233.40      233.16      9.65 o 
  -3  14  11       82.13       78.46      5.42 o 
  -2  14  11      126.20      140.94      6.38 o 
  -1  14  11        2.06        0.58      3.02 o 
   0  14  11        0.36        1.23      3.58 o 
   1  14  11        4.77        6.28      3.75 o 
   2  14  11       18.50       13.62      5.11 o 
   3  14  11        0.96       -4.66      5.69 o 
   4  14  11      202.40      221.59     11.97 o 
   5  14  11       84.35       84.93      8.64 o 
   6  14  11       13.42       13.92      9.28 o 
  -3  15  11       46.74       60.92     11.60 o 
  -2  15  11       36.52       29.17      4.65 o 
  -1  15  11       57.28       41.93      4.93 o 
   0  15  11        4.07        4.33      4.16 o 
   1  15  11      364.69      389.81     10.59 o 
   2  15  11       79.05       91.83      7.32 o 
   3  15  11        0.48       -5.55      6.41 o 
  -4 -12  12        8.65        4.22      7.70 o 
  -3 -12  12       46.60       56.22      4.58 o 
  -2 -12  12      305.48      276.31      8.50 o 
  -1 -12  12       13.83       16.75      4.76 o 
   0 -12  12       89.77      111.02      5.85 o 
   1 -12  12        0.45        1.81      3.43 o 
   2 -12  12      178.86      166.30      6.35 o 
   3 -12  12       20.14       13.38      3.80 o 
   4 -12  12       72.07       87.03      5.43 o 
   5 -12  12      148.43      130.25      6.22 o 
  -6 -11  12       12.52        9.99      5.50 o 
  -5 -11  12      133.55      140.70      8.96 o 
  -4 -11  12       33.32       41.51      4.95 o 
  -3 -11  12       79.70       92.10      7.87 o 
  -2 -11  12      162.55      171.79      6.56 o 
  -1 -11  12      677.54      703.62     17.33 o 
   0 -11  12        5.09       11.51      2.93 o 
   1 -11  12       21.02       15.69      2.84 o 
   2 -11  12      188.64      162.95      6.00 o 
   3 -11  12        7.30        9.94      3.56 o 
   4 -11  12      239.42      234.56      7.24 o 
   5 -11  12       29.35       31.07      5.54 o 
   6 -11  12       54.16       69.48      5.03 o 
   7 -11  12      212.50      207.27      9.38 o 
  -7 -10  12       28.91       35.24      5.18 o 
  -6 -10  12       18.42       19.18      4.40 o 
  -5 -10  12       17.54       18.76      5.15 o 
  -4 -10  12       74.42       84.29     11.35 o 
  -3 -10  12       71.76       84.10      4.32 o 
  -2 -10  12      207.30      195.17      9.04 o 
  -1 -10  12       48.13       42.26      3.41 o 
   0 -10  12     1324.61     1258.54     19.05 o 
   1 -10  12      137.01      128.05      4.36 o 
   2 -10  12        7.52        5.93      2.57 o 
   3 -10  12        4.60        1.70      3.31 o 
   4 -10  12      105.18       98.81      4.84 o 
   5 -10  12       90.94       94.71      5.50 o 
   6 -10  12      173.42      180.06      6.65 o 
   7 -10  12        0.17       -1.76      3.98 o 
   8 -10  12       31.69       25.46      4.92 o 
  -8  -9  12        7.83        8.50      4.45 o 
  -7  -9  12      623.90      638.93     18.63 o 
  -6  -9  12      113.43      108.94      4.71 o 
  -5  -9  12      150.35      148.88     10.45 o 
  -4  -9  12      218.90      217.62      7.31 o 
  -3  -9  12      289.31      285.52      7.16 o 
  -2  -9  12       63.05       57.51      3.22 o 
  -1  -9  12        9.73       10.29      2.48 o 
   0  -9  12      117.20      111.17      4.74 o 
   1  -9  12        0.39       -2.01      2.01 o 
   2  -9  12       68.02       70.38      3.31 o 
   3  -9  12      207.67      240.62      5.96 o 
   4  -9  12      171.64      162.73      5.66 o 
   5  -9  12       86.44      106.85      4.91 o 
   6  -9  12       41.62       50.55      4.11 o 
   7  -9  12      812.21      862.70     17.38 o 
   8  -9  12       58.70       62.67      6.44 o 
   9  -9  12      664.79      774.31     14.97 o 
  -9  -8  12       24.82       25.50      4.28 o 
  -8  -8  12        0.84       -1.17      3.25 o 
  -7  -8  12       82.01       80.71      4.71 o 
  -6  -8  12       33.16       32.69      3.04 o 
  -5  -8  12      880.62      808.80     17.47 o 
  -4  -8  12      131.42      122.61      7.98 o 
  -3  -8  12      116.56      121.37      6.87 o 
  -2  -8  12      255.16      240.36      8.08 o 
  -1  -8  12       93.08      110.38      3.90 o 
   0  -8  12      376.65      371.93      6.99 o 
   1  -8  12      485.68      513.61      8.36 o 
   2  -8  12      294.16      298.83      6.06 o 
   3  -8  12       88.16       90.61      3.62 o 
   4  -8  12       55.34       44.67      3.03 o 
   5  -8  12       65.63       58.08      3.81 o 
   6  -8  12      249.40      250.78      6.92 o 
   7  -8  12      487.29      441.42      9.55 o 
   8  -8  12     1112.43     1112.11     18.61 o 
   9  -8  12      175.65      175.09      6.63 o 
  10  -8  12      228.48      264.25      8.18 o 
 -10  -7  12      265.55      295.29     11.23 o 
  -9  -7  12      125.25      129.15      6.21 o 
  -8  -7  12        0.67       -0.25      2.98 o 
  -7  -7  12      355.64      381.58      8.66 o 
  -6  -7  12        4.59        6.39      2.29 o 
  -5  -7  12     1070.02     1066.37     23.66 o 
  -4  -7  12        7.35       10.11      2.33 o 
  -3  -7  12      214.60      241.43      5.04 o 
  -2  -7  12      398.44      343.34      6.91 o 
  -1  -7  12       42.19       24.55      2.30 o 
   0  -7  12     1213.51     1274.96     18.82 o 
   1  -7  12     1221.96     1302.89     16.08 o 
   2  -7  12      754.00      755.79     10.38 o 
   3  -7  12        8.99       11.18      2.01 o 
   4  -7  12      936.91      781.42     11.04 o 
   5  -7  12      349.04      304.16      7.15 o 
   6  -7  12      817.03      723.61     12.05 o 
   7  -7  12        2.39       -0.14      2.63 o 
   8  -7  12      506.59      508.90     10.60 o 
   9  -7  12        0.66       -0.69      3.30 o 
  10  -7  12       83.48       93.11      5.38 o 
  11  -7  12      305.28      356.41      9.66 o 
 -11  -6  12       25.89       32.17      5.70 o 
 -10  -6  12       43.78       47.42      5.70 o 
  -9  -6  12       21.98       22.26      3.85 o 
  -8  -6  12      417.42      400.24     10.13 o 
  -7  -6  12        0.14       -0.05      2.12 o 
  -6  -6  12       16.06       20.60      3.39 o 
  -5  -6  12        0.96        1.21      1.60 o 
  -4  -6  12      630.64      572.58     10.04 o 
  -3  -6  12      227.23      210.60      4.51 o 
  -2  -6  12      281.62      246.01      5.75 o 
  -1  -6  12      456.10      465.41      9.35 o 
   0  -6  12      411.39      395.08      6.84 o 
   1  -6  12       12.23       13.63      2.08 o 
   2  -6  12      121.52       94.64      3.38 o 
   3  -6  12       64.66       86.94      3.09 o 
   4  -6  12       22.40       41.05      4.04 o 
   5  -6  12      762.93      625.57      9.24 o 
   6  -6  12      505.60      466.50      8.22 o 
   7  -6  12       59.18       65.61      5.11 o 
   8  -6  12      412.66      369.37      8.50 o 
   9  -6  12      175.45      200.27      6.47 o 
  10  -6  12      241.34      253.38      7.62 o 
  11  -6  12      138.00      148.76      6.41 o 
  12  -6  12       99.76       91.29      5.72 o 
 -11  -5  12       69.92       75.86      7.17 o 
 -10  -5  12        3.04       -1.36      3.85 o 
  -9  -5  12       14.71        9.51      3.60 o 
  -8  -5  12       65.45       67.35      4.79 o 
  -7  -5  12        0.04       -0.03      2.84 o 
  -6  -5  12      504.70      514.18      8.50 o 
  -5  -5  12      198.40      187.57      4.13 o 
  -4  -5  12        0.12       -0.79      1.32 o 
  -3  -5  12       79.01       70.13      3.11 o 
  -2  -5  12       55.78       37.33      2.05 o 
  -1  -5  12      174.65      161.77      3.57 o 
   0  -5  12      540.24      530.58      7.07 o 
   1  -5  12      133.02      164.91      3.58 o 
   2  -5  12      641.22      687.58      8.68 o 
   3  -5  12     1402.40     1402.63     16.03 o 
   4  -5  12     1216.55     1115.57     13.25 o 
   5  -5  12      100.86       74.27      2.99 o 
   6  -5  12      371.03      307.12      6.24 o 
   7  -5  12        4.43       -2.30      2.30 o 
   8  -5  12      140.94      167.20      5.59 o 
   9  -5  12       24.33       29.64      3.54 o 
  10  -5  12       97.82      132.74      5.58 o 
  11  -5  12       62.77       78.50      5.24 o 
  12  -5  12        0.17        1.49      3.85 o 
 -12  -4  12       64.20       60.84      8.08 o 
 -11  -4  12       95.10       84.82      6.32 o 
 -10  -4  12        1.19        0.96      4.88 o 
  -9  -4  12      402.64      393.51     13.30 o 
  -8  -4  12       71.66       88.29      4.03 o 
  -7  -4  12      358.16      373.01      7.74 o 
  -6  -4  12        1.09        0.09      2.77 o 
  -5  -4  12       68.13       83.08      2.85 o 
  -4  -4  12      281.17      284.70      8.29 o 
  -3  -4  12     1436.08     1444.24     19.08 o 
  -2  -4  12      450.55      464.95      7.40 o 
  -1  -4  12      233.95      314.47      4.62 o 
   0  -4  12       19.74        8.49      1.15 o 
   1  -4  12      496.72      492.10      6.39 o 
   2  -4  12     2586.03     2489.99     26.56 o 
   3  -4  12      183.63      122.27      2.84 o 
   4  -4  12       98.17      133.31      3.10 o 
   5  -4  12     6347.55     6144.33     63.93 o 
   6  -4  12      566.33      497.03      6.77 o 
   7  -4  12      932.24      900.68     14.75 o 
   8  -4  12     1464.96     1445.46     20.18 o 
   9  -4  12      102.01      109.31      5.33 o 
  10  -4  12       19.14       19.76      3.35 o 
  11  -4  12      254.75      297.74     17.17 o 
  12  -4  12      114.69      108.94     10.64 o 
 -12  -3  12        0.02        6.24      6.53 o 
 -11  -3  12      269.91      228.11     12.88 o 
 -10  -3  12       44.34       41.80      4.93 o 
  -9  -3  12        2.59       -3.45      3.45 o 
  -8  -3  12       30.77       27.21      2.95 o 
  -7  -3  12      302.45      293.06      6.65 o 
  -6  -3  12       46.07       53.11      3.57 o 
  -5  -3  12        6.68        9.34      1.82 o 
  -4  -3  12       14.35        5.41      1.28 o 
  -3  -3  12        3.44        0.82      1.48 o 
  -2  -3  12      858.44      932.43     13.49 o 
  -1  -3  12      560.80      578.61      7.19 o 
   0  -3  12     1183.76     1286.40     13.40 o 
   1  -3  12       90.74      104.34      2.53 o 
   2  -3  12      492.10      447.00      6.01 o 
   3  -3  12      491.94      451.04      5.78 o 
   4  -3  12       13.90       17.64      1.69 o 
   5  -3  12    13377.11    13466.81    130.27 o 
   6  -3  12       75.49       95.15      2.75 o 
   7  -3  12      335.17      343.39      6.04 o 
   8  -3  12       68.62       65.16      3.36 o 
   9  -3  12       12.03       20.17      3.57 o 
  10  -3  12        0.01        2.34      3.32 o 
  11  -3  12        6.22       15.09      5.80 o 
  12  -3  12      130.38      125.18      7.38 o 
  13  -3  12      389.35      435.88     15.43 o 
 -12  -2  12       57.03       41.55      7.93 o 
 -11  -2  12      571.72      565.30     15.38 o 
 -10  -2  12        3.32        0.34      3.91 o 
  -9  -2  12     1076.09     1074.52     19.61 o 
  -8  -2  12      130.78      116.45      4.40 o 
  -7  -2  12      128.01      126.78      4.34 o 
  -6  -2  12       16.14       25.59      3.08 o 
  -5  -2  12      187.34      235.44      6.31 o 
  -4  -2  12      149.90      151.34      3.21 o 
  -3  -2  12     1207.27     1235.79     15.13 o 
  -2  -2  12      288.98      346.05      6.83 o 
  -1  -2  12        3.29        1.18      0.88 o 
   0  -2  12      121.44      121.55      2.30 o 
   1  -2  12     3758.83     3991.43     39.16 o 
   2  -2  12       31.15       33.23      1.62 o 
   3  -2  12       70.60       84.13      2.27 o 
   4  -2  12     2298.47     2363.79     25.38 o 
   5  -2  12     1354.96     1375.93     14.76 o 
   6  -2  12       51.61       45.06      2.02 o 
   7  -2  12      263.42      306.27      5.12 o 
   8  -2  12        2.41       -2.09      2.53 o 
   9  -2  12        0.03        4.25      2.86 o 
  10  -2  12      266.10      218.93      7.11 o 
  11  -2  12      105.20       95.65      7.65 o 
  12  -2  12      317.42      293.88      8.94 o 
  13  -2  12       44.66       35.27      5.96 o 
 -12  -1  12      205.91      196.00     12.64 o 
 -11  -1  12        0.01        0.30      5.53 o 
 -10  -1  12      247.15      262.21      9.99 o 
  -9  -1  12        0.39       -0.90      2.99 o 
  -8  -1  12      102.86      115.21      5.04 o 
  -7  -1  12      127.30      130.15      4.04 o 
  -6  -1  12       31.18       48.40      2.54 o 
  -5  -1  12        6.39       11.34      1.68 o 
  -4  -1  12        2.51        5.01      1.20 o 
  -3  -1  12     1860.40     1908.20     20.80 o 
  -2  -1  12     1564.33     1583.08     18.43 o 
  -1  -1  12     1160.43     1109.03     11.48 o 
   0  -1  12     1949.03     2186.27     21.80 o 
   1  -1  12     2169.99     2350.21     23.49 o 
   2  -1  12     2390.51     2513.24     26.49 o 
   3  -1  12      377.12      303.29      4.40 o 
   4  -1  12        4.78        8.18      1.21 o 
   5  -1  12      228.51      250.90      3.92 o 
   6  -1  12     3166.28     3072.27     31.08 o 
   7  -1  12     3305.23     3241.07     37.84 o 
   8  -1  12      739.72      754.72     11.87 o 
   9  -1  12     1157.82     1065.68     21.11 o 
  10  -1  12      273.40      238.89      7.11 o 
  11  -1  12      165.59      173.20      6.47 o 
  12  -1  12        6.86        7.13      4.54 o 
  13  -1  12      238.02      270.36     10.49 o 
 -13   0  12       82.96       91.09     13.34 o 
 -12   0  12       98.46       92.40     12.18 o 
 -11   0  12        5.76        0.66      7.54 o 
 -10   0  12       13.47        1.29      3.71 o 
  -9   0  12      187.48      201.08      6.73 o 
  -8   0  12       90.33       85.09      4.51 o 
  -7   0  12        0.10        3.44      2.27 o 
  -6   0  12       29.41       24.95      2.35 o 
  -5   0  12     1127.22     1066.48     14.63 o 
  -4   0  12     1931.26     2074.16     24.33 o 
  -3   0  12      584.34      548.57      8.22 o 
  -2   0  12        0.24        3.82      0.76 o 
  -1   0  12      885.47      939.17     11.16 o 
   0   0  12      506.02      533.59      6.03 o 
   1   0  12        5.24        5.67      1.47 o 
   2   0  12     1239.43     1320.01     14.95 o 
   3   0  12        6.87       17.44      1.24 o 
   4   0  12      783.24      883.15     10.33 o 
   5   0  12      239.85      205.36      3.65 o 
   6   0  12      254.78      260.02      5.23 o 
   7   0  12        0.10       -1.87      1.87 o 
   8   0  12      630.18      717.09     11.30 o 
   9   0  12      209.82      249.81      8.62 o 
  10   0  12       23.49       18.66      3.32 o 
  11   0  12       12.07        6.56      3.33 o 
  12   0  12      173.00      214.49      8.83 o 
  13   0  12        0.02       -0.41      7.03 o 
 -13   1  12       35.93       33.02      8.21 o 
 -12   1  12      308.68      325.00     16.17 o 
 -11   1  12      212.04      225.23     13.11 o 
 -10   1  12       62.66       65.18      7.67 o 
  -9   1  12      654.04      634.90     21.02 o 
  -8   1  12       16.16       29.42      3.44 o 
  -7   1  12     1067.17     1053.79     16.62 o 
  -6   1  12      325.42      355.05      7.13 o 
  -5   1  12     1037.02     1239.20     18.30 o 
  -4   1  12      505.96      380.88      8.74 o 
  -3   1  12       42.53       54.89      1.54 o 
  -2   1  12     1240.93     1165.72     20.55 o 
  -1   1  12        4.47        2.66      0.99 o 
   0   1  12       10.05        4.38      0.90 o 
   1   1  12     2512.11     2836.54     29.64 o 
   2   1  12     6393.97     7744.88     84.06 o 
   3   1  12     1477.60     1400.01     16.29 o 
   4   1  12     1585.77     1576.30     18.27 o 
   5   1  12        5.06       12.90      1.30 o 
   6   1  12      295.95      343.49      5.82 o 
   7   1  12       22.37       32.07      2.49 o 
   8   1  12       31.69       29.59      2.59 o 
   9   1  12      491.16      474.21      9.71 o 
  10   1  12      129.09      133.27      5.99 o 
  11   1  12      132.49      115.56      5.24 o 
  12   1  12        3.92       -2.40      4.19 o 
  13   1  12       10.48       16.58      5.62 o 
 -13   2  12        2.02       10.98      7.52 o 
 -12   2  12        0.59       -5.95     10.44 o 
 -11   2  12       53.56       58.36      7.99 o 
 -10   2  12      126.73      158.43     10.23 o 
  -9   2  12      301.30      296.32      8.42 o 
  -8   2  12     1106.73     1061.77     16.95 o 
  -7   2  12       56.58       46.48      3.02 o 
  -6   2  12      373.67      331.91      6.89 o 
  -5   2  12      159.71      139.82      3.62 o 
  -4   2  12     1393.70     1257.80     16.73 o 
  -3   2  12      601.62      686.23     10.84 o 
  -2   2  12        9.14        8.99      1.46 o 
  -1   2  12        1.45        1.48      1.59 o 
   0   2  12        8.92       22.86      1.26 o 
   1   2  12     1303.23     1171.34     16.42 o 
   2   2  12     1314.12     1250.19     19.69 o 
   3   2  12     2850.21     2763.53     37.17 o 
   4   2  12      286.27      286.31      5.97 o 
   5   2  12      553.45      558.27      6.92 o 
   6   2  12       23.38       54.05      2.94 o 
   7   2  12      701.72      523.49      9.67 o 
   8   2  12       38.48       28.47      2.89 o 
   9   2  12       33.58       38.65      4.50 o 
  10   2  12       10.88        6.56      2.89 o 
  11   2  12       74.62       59.40      5.07 o 
  12   2  12       90.93       72.67      5.78 o 
  13   2  12      184.66      236.77     10.77 o 
 -12   3  12       18.20       13.34      7.58 o 
 -11   3  12      298.55      309.23     17.99 o 
 -10   3  12       55.54       54.68      7.83 o 
  -9   3  12       93.44       83.22     11.89 o 
  -8   3  12      254.13      239.27     13.37 o 
  -7   3  12      199.58      176.92      4.66 o 
  -6   3  12        0.76        3.75      1.55 o 
  -5   3  12      180.57      197.30      4.38 o 
  -4   3  12     1130.35     1046.01     28.76 o 
  -3   3  12      551.04      492.21      8.35 o 
  -2   3  12      709.00      772.22     11.83 o 
  -1   3  12       20.78       28.45      2.32 o 
   0   3  12     1255.79     1160.75     33.96 o 
   1   3  12       44.17       73.64      4.35 o 
   2   3  12      375.11      391.70      7.31 o 
   3   3  12     2474.41     2969.03     44.94 o 
   4   3  12      252.24      306.38      6.74 o 
   5   3  12      156.39      146.41      4.25 o 
   6   3  12        0.59       -1.65      1.77 o 
   7   3  12      631.42      640.59     11.06 o 
   8   3  12       40.27       58.42      3.36 o 
   9   3  12       40.13       39.67      3.17 o 
  10   3  12     3315.46     3108.98     50.41 o 
  11   3  12     1027.85      989.08     19.57 o 
  12   3  12        6.75       11.17      4.86 o 
  13   3  12       59.16       66.20      6.55 o 
 -12   4  12        1.04       10.02      7.52 o 
 -11   4  12       64.73       62.15      9.86 o 
 -10   4  12       32.57       50.38      7.58 o 
  -9   4  12       27.97       27.16      6.11 o 
  -8   4  12        5.03       14.11      3.84 o 
  -7   4  12      901.38      908.94     14.23 o 
  -6   4  12      117.21      109.25      3.52 o 
  -5   4  12      219.78      190.43      5.17 o 
  -4   4  12      212.12      267.40      5.33 o 
  -3   4  12     1410.91     1163.37     17.32 o 
  -2   4  12     2742.28     2948.90     53.26 o 
  -1   4  12     2616.45     2758.67     56.59 o 
   0   4  12      744.49      775.22     18.87 o 
   1   4  12     1582.75     1656.94     81.23 o 
   2   4  12       10.65        5.38      2.23 o 
   3   4  12       21.56       27.32      2.76 o 
   4   4  12       38.88       53.27      2.48 o 
   5   4  12      689.99      839.20     13.23 o 
   6   4  12        0.15        1.65      2.10 o 
   7   4  12      212.27      164.86      5.41 o 
   8   4  12      240.35      285.57      7.74 o 
   9   4  12        8.58       13.44      3.43 o 
  10   4  12      200.32      194.98      7.13 o 
  11   4  12      118.15      105.39      6.70 o 
  12   4  12       25.89       31.18      5.46 o 
  13   4  12       13.97        9.61      8.97 o 
 -12   5  12       82.19       78.40     11.02 o 
 -11   5  12       31.87       38.92     14.79 o 
 -10   5  12       44.02       41.35      7.58 o 
  -9   5  12      170.08      201.01     11.69 o 
  -8   5  12      289.00      297.75     13.54 o 
  -7   5  12      447.10      476.57     10.87 o 
  -6   5  12     1086.69     1143.66     16.11 o 
  -5   5  12        0.97        4.71      1.73 o 
  -4   5  12      186.90      200.44      4.97 o 
  -3   5  12      113.21      125.55      3.79 o 
  -2   5  12        0.00       -0.70      1.18 o 
  -1   5  12      111.51       60.44      3.31 o 
   0   5  12     1030.27     1008.00     65.56 o 
   1   5  12     1068.80      985.16     23.38 o 
   2   5  12        0.00       -0.97      0.97 o 
   3   5  12       35.02       34.95      2.89 o 
   4   5  12        0.34       -1.74      2.01 o 
   5   5  12       88.76      117.95      4.88 o 
   6   5  12       42.25       33.23      5.24 o 
   7   5  12      457.74      387.99      9.17 o 
   8   5  12        9.86       12.57      2.99 o 
   9   5  12       87.66       71.43      4.47 o 
  10   5  12        0.70       -3.74      3.74 o 
  11   5  12      290.14      318.96     12.88 o 
  12   5  12     1807.64     1761.65     62.37 o 
  13   5  12        4.80       -1.08      5.85 o 
 -12   6  12       23.81       17.70      8.99 o 
 -11   6  12        4.89        2.66      9.57 o 
 -10   6  12       94.50      119.48     10.46 o 
  -9   6  12       30.64       28.19      6.97 o 
  -8   6  12      104.54       81.71      9.28 o 
  -7   6  12      431.00      509.09     10.04 o 
  -6   6  12      274.47      278.69      6.36 o 
  -5   6  12      487.90      500.29     10.08 o 
  -4   6  12        7.33        3.56      1.80 o 
  -3   6  12     2798.17     3041.13     46.80 o 
  -2   6  12       46.84       54.09      2.44 o 
  -1   6  12      400.76      353.91      8.48 o 
   0   6  12      624.42      605.76     15.79 o 
   1   6  12      176.09      150.72      3.84 o 
   2   6  12      422.91      379.22      7.54 o 
   3   6  12      711.85      716.08     13.66 o 
   4   6  12      514.36      482.05     13.74 o 
   5   6  12     1080.95     1061.17     28.86 o 
   6   6  12       16.23       18.83      3.88 o 
   7   6  12      915.66     1011.60     25.85 o 
   8   6  12      428.10      469.51     11.79 o 
   9   6  12       96.65       99.88      5.53 o 
  10   6  12       42.12       28.43      5.02 o 
  11   6  12        7.43        4.96      4.87 o 
  12   6  12       93.12      113.14     10.73 o 
 -11   7  12       27.05       23.21      9.86 o 
 -10   7  12       11.64       22.20      7.58 o 
  -9   7  12        0.06       -2.90      6.15 o 
  -8   7  12      340.36      374.25     19.73 o 
  -7   7  12     1015.78      971.24     22.55 o 
  -6   7  12       39.74       50.39      3.39 o 
  -5   7  12     1486.15     1418.59     21.52 o 
  -4   7  12     1322.98     1349.38     26.04 o
[truncated: 383,652 more chars]
